# Supplementary material for: Disease classification via gene network integrating modules and pathways
Source: R Soc Open Sci. 2019 Jul 17;6(7):190214. doi: 10.1098/rsos.190214 (PMC6689581; doi:10.1098/rsos.190214)
Supplement: Supplementary materials: Diseases classification via gene network integrating modules and pathways [file rsos190214supp1.xlsx]

## Sheet: Supplementary materials content
Supplementary materials: Diseases classification via gene network integrating modules and pathways.
Zhilong Mi, Binghui Guo, Ziqiao Yin, Jiahui Li and Zhiming Zheng
Sheet1	Hierarchical clustering of 1728 diseases by intensity of effects on pathways yielded 12 categories (corresponding to Figure. 4 in the main text)
Sheet2	Hierarchical clustering of 1728 diseases by scope of effects on pathways yielded 14 categories (corresponding to Figure. 5 in the main text)
Sheet3	The 1728 diseases screened in KEGG DISEASE (corresponding to Figure. 7 in the main text)
Sheet4	The largest connected component of human gene network at the end of each year (2003-2017)

## Sheet: Sheet1
Hierarchical clustering of 1728 diseases by intensity of effects on pathways yielded 12 categories (corresponding to Figure. 4 in the main text)
category	the first-level disease class in KEGG	the secong-level disease class in KEGG	diesase
4	15Other diseases	Others	Birt-Hogg-Dube syndrome
4	15Other diseases	Mental and behavioural disorders	FRA12A mental retardation
4	15Other diseases	Mental and behavioural disorders	Asperger syndrome
4	15Other diseases	Mental and behavioural disorders	Neurosis
4	14Other congenital disorders	Chromosomal abnormalities	Chromosme 5p deletion syndrome
4	14Other congenital disorders	Chromosomal abnormalities	Phelan-McDermid syndrome
4	13Congenital malformations	Other congenital malformations	Megalencephaly-capillary malformation syndrome
4	13Congenital malformations	Other congenital malformations	Marshall syndrome
4	13Congenital malformations	Other congenital malformations	Baraitser-Winter syndrome
4	13Congenital malformations	Other congenital malformations	Smith-Kingsmore syndrome
4	13Congenital malformations	Other congenital malformations	Proud syndrome
4	13Congenital malformations	Other congenital malformations	Congenital lipomatous overgrowth, vascular malformations, and epidermal nevi
4	13Congenital malformations	Other congenital malformations	Lateral meningocele syndrome
4	13Congenital malformations	Other congenital malformations	Microcephaly-capillary malformation syndrome
4	13Congenital malformations	Other congenital malformations	Hartsfield syndrome
4	13Congenital malformations	Other congenital malformations	Catel-Manzke syndrome
4	13Congenital malformations	Other congenital malformations	Diaphanospondylodysostosis
4	13Congenital malformations	Other congenital malformations	Frank-ter Haar syndrome
4	13Congenital malformations	Other congenital malformations	Rienhoff syndrome
4	13Congenital malformations	Other congenital malformations	SHORT syndrome
4	13Congenital malformations	Other congenital malformations	Nance-Horan syndrome
4	13Congenital malformations	Other congenital malformations	Juvenile-onset dystonia
4	13Congenital malformations	Other congenital malformations	STAR syndrome
4	13Congenital malformations	Other congenital malformations	Fetal akinesia deformation sequence
4	13Congenital malformations	Other congenital malformations	CATSHL syndrome
4	13Congenital malformations	Other congenital malformations	Tuberous sclerosis complex
4	13Congenital malformations	Other congenital malformations	Geleophysic dysplasia
4	13Congenital malformations	Other congenital malformations	Donnai-Barrow syndrome
4	13Congenital malformations	Other congenital malformations	Stapes ankylosis with broad thumb and toes
4	13Congenital malformations	Other congenital malformations	Cocoon syndrome
4	13Congenital malformations	Other congenital malformations	MASS phenotype
4	13Congenital malformations	Other congenital malformations	Marfan syndrome
4	13Congenital malformations	Other congenital malformations	Birk Barel mental retardation syndrome (BBMRS)
4	13Congenital malformations	Other congenital malformations	Lacrimo-auriculo-dento-digital syndrome
4	13Congenital malformations	Other congenital malformations	PTEN hamartoma tumor syndrome
4	13Congenital malformations	Other congenital malformations	Costello syndrome
4	13Congenital malformations	Other congenital malformations	Leopard syndrome
4	13Congenital malformations	Other congenital malformations	Congenital hypotrichosis with juvenile macular dystrophy
4	13Congenital malformations	Other congenital malformations	Acrocapitofemoral dysplasia
4	13Congenital malformations	Other congenital malformations	Ectodermal dysplasia, ectrodactyly, and macular dystrophy
4	13Congenital malformations	Other congenital malformations	Alport syndrome
4	13Congenital malformations	Other congenital malformations	Coffin-Lowry syndrome
4	13Congenital malformations	Other congenital malformations	Type II collagenopathies
4	13Congenital malformations	Other congenital malformations	Keutel syndrome
4	13Congenital malformations	Other congenital malformations	Muenke syndrome
4	13Congenital malformations	Other congenital malformations	Beare-Stevenson syndrome
4	13Congenital malformations	Other congenital malformations	Jackson-Weiss syndrome
4	13Congenital malformations	Other congenital malformations	Pfeiffer syndrome
4	13Congenital malformations	Other congenital malformations	Apert syndrome
4	13Congenital malformations	Other congenital malformations	Crouzon syndrome
4	13Congenital malformations	Other congenital malformations	Osteoglophonic dysplasia
4	13Congenital malformations	Congenital malformations of skin	Proteus syndrome
4	13Congenital malformations	Congenital malformations of skin	Ectodermal dysplasia, pure hair-nail type
4	13Congenital malformations	Congenital malformations of skin	Incontinentia pigmenti
4	13Congenital malformations	Congenital malformations of skin	Tricho-dento-osseous syndrome
4	13Congenital malformations	Congenital malformations of skin	Transient bullous dermolysis of the newborn
4	13Congenital malformations	Congenital malformations of skin	Epidermolysis bullosa, dysprophica
4	13Congenital malformations	Congenital malformations of skin	Neonatal ichthyosis-sclerosing cholangitis (NISCH) syndrome
4	13Congenital malformations	Congenital malformations of skin	Ichthyosis with hypotrichosis
4	13Congenital malformations	Congenital malformations of the musculoskeletal system	Dyssegmental dysplasia
4	13Congenital malformations	Congenital malformations of the musculoskeletal system	Czech dysplasia
4	13Congenital malformations	Congenital malformations of the musculoskeletal system	Kniest dysplasia
4	13Congenital malformations	Congenital malformations of the musculoskeletal system	SADDAN
4	13Congenital malformations	Congenital malformations of the musculoskeletal system	Hypochondroplasia
4	13Congenital malformations	Congenital malformations of the musculoskeletal system	Achondrogenesis type II
4	13Congenital malformations	Congenital malformations of the musculoskeletal system	Metacarpal 4-5 fusion
4	13Congenital malformations	Congenital malformations of the musculoskeletal system	Opsismodysplasia
4	13Congenital malformations	Congenital malformations of the musculoskeletal system	Spondylometaphyseal dysplasia with cone-rod dystrophy
4	13Congenital malformations	Congenital malformations of the musculoskeletal system	Singleton-Merten syndrome
4	13Congenital malformations	Congenital malformations of the musculoskeletal system	Arthrogryposis, mental retardation, and seizures
4	13Congenital malformations	Congenital malformations of the musculoskeletal system	Isolated congenital nail clubbing
4	13Congenital malformations	Congenital malformations of the musculoskeletal system	Metachondromatosis
4	13Congenital malformations	Congenital malformations of the musculoskeletal system	Tarsal-carpal coalition syndrome
4	13Congenital malformations	Congenital malformations of the musculoskeletal system	SEMD, short limb-hand type
4	13Congenital malformations	Congenital malformations of the musculoskeletal system	Spondyloepiphyseal dysplasia, Kimberley type
4	13Congenital malformations	Congenital malformations of the musculoskeletal system	Progressive pseudorheumatoid dysplasia
4	13Congenital malformations	Congenital malformations of the musculoskeletal system	Congenital contractural arachnodactyly
4	13Congenital malformations	Congenital malformations of the musculoskeletal system	Osteoporosis, lymphedema, anhydrotic ectodermal dysplasia with immunodeficiency (OLEDAID)
4	13Congenital malformations	Congenital malformations of the musculoskeletal system	Thanatophoric dysplasia
4	13Congenital malformations	Congenital malformations of the musculoskeletal system	Achondroplasia
4	13Congenital malformations	Congenital malformations of the musculoskeletal system	FGFR3-related short limb skeletal dysplasia
4	13Congenital malformations	Congenital malformations of the musculoskeletal system	Pseudoachondroplasia
4	13Congenital malformations	Congenital malformations of the musculoskeletal system	Acromesomelic dysplasia, Demirhan type
4	13Congenital malformations	Congenital malformations of the musculoskeletal system	Stuve-Wiedemann syndrome
4	13Congenital malformations	Congenital malformations of the musculoskeletal system	Osteoarthritis with mild chondrodysplasia
4	13Congenital malformations	Congenital malformations of the musculoskeletal system	Camurati-Engelmann disease
4	13Congenital malformations	Congenital malformations of the urinary system	Medullary cystic kidney disease
4	13Congenital malformations	Congenital malformations of the urinary system	Renal coloboma syndrome
4	13Congenital malformations	Congenital malformations of the digestive system	Megacystis microcolon intestinal hypoperistalsis syndrome
4	13Congenital malformations	Congenital malformations of the digestive system	Aplasia of lacrimal and salivary glands
4	13Congenital malformations	Congenital malformations of the digestive system	Alagille syndrome
4	13Congenital malformations	Congenital malformations of the circulatory system	Cutaneous and mucosal venous malformation
4	13Congenital malformations	Congenital malformations of the circulatory system	Capillary malformation-arteriovenous malformation
4	13Congenital malformations	Congenital malformations of eye	Norrie disease
4	13Congenital malformations	Congenital malformations of eye	Cornea plana congenita
4	13Congenital malformations	Congenital malformations of eye	Aplasia of lacrimal and salivary glands
4	13Congenital malformations	Congenital malformations of the nervous system	MICPCH syndrome
4	13Congenital malformations	Congenital malformations of the nervous system	Congenital hydrocephalus
4	13Congenital malformations	Congenital malformations of the nervous system	Focal cortical dysplasia of Taylor
4	13Congenital malformations	Congenital malformations of the nervous system	L1 syndrome
4	13Congenital malformations	Congenital malformations of the nervous system	Porencephaly
4	12Congenital disorders of metabolism	Other congenital disorders of metabolism	Hypoinsulinemic hypoglycemia with hemihypertrophy
4	12Congenital disorders of metabolism	Other congenital disorders of metabolism	Biotin-responsive basal ganglia disease
4	12Congenital disorders of metabolism	Other congenital disorders of metabolism	Calcium sensing receptor (CASR) related disease
4	12Congenital disorders of metabolism	Other congenital disorders of metabolism	Sea-blue histiocyte disease
4	12Congenital disorders of metabolism	Other congenital disorders of metabolism	CD36 deficiency
4	12Congenital disorders of metabolism	Other congenital disorders of metabolism	Enterokinase deficiency
4	12Congenital disorders of metabolism	Mitochondrial diseases	HMG-CoA synthase deficiency
4	12Congenital disorders of metabolism	Mitochondrial diseases	NARP syndrome
4	12Congenital disorders of metabolism	Peroxisomal diseases	Alpha-methylacyl-CoA racemase deficiency
4	12Congenital disorders of metabolism	Lysosomal storage diseases	Fucosidosis
4	12Congenital disorders of metabolism	Lysosomal storage diseases	Mucopolysaccharidosis type I
4	12Congenital disorders of metabolism	Congenital disorders of ion transport and metabolism	Transcobalamin II deficiency
4	12Congenital disorders of metabolism	Congenital disorders of ion transport and metabolism	Andersen-Tawil syndrome
4	12Congenital disorders of metabolism	Congenital disorders of ion transport and metabolism	Hypokalemic periodic paralysis (HypoPP)
4	12Congenital disorders of metabolism	Congenital disorders of ion transport and metabolism	Hyperkalemic periodic paralysis (HyperPP)
4	12Congenital disorders of metabolism	Congenital disorders of ion transport and metabolism	Autosomal dominant hypophosphatemic rickets
4	12Congenital disorders of metabolism	Congenital disorders of ion transport and metabolism	Hereditary hypophophatemic rickets with hypercalciuria
4	12Congenital disorders of metabolism	Congenital disorders of cofactor/vitamin metabolism	Ataxia with isolated vitamin E deficiency (AVED)
4	12Congenital disorders of metabolism	Congenital disorders of cofactor/vitamin metabolism	Hypophosphatasia
4	12Congenital disorders of metabolism	Congenital disorders of nucleotide metabolism	Thiopurine S-methyltransferase deficiency (TPMT deficiency)
4	12Congenital disorders of metabolism	Congenital disorders of amino acid metabolism	Formiminotransferase deficiency
4	12Congenital disorders of metabolism	Congenital disorders of amino acid metabolism	HMG-CoA synthase deficiency
4	12Congenital disorders of metabolism	Congenital disorders of amino acid metabolism	Lysinuric protein intolerance
4	12Congenital disorders of metabolism	Congenital disorders of amino acid metabolism	Propionic acidemia
4	12Congenital disorders of metabolism	Congenital disorders of glycan/glycoprotein metabolism	Lowe syndrome
4	12Congenital disorders of metabolism	Congenital disorders of glycan/glycoprotein metabolism	Fucosidosis
4	12Congenital disorders of metabolism	Congenital disorders of glycan/glycoprotein metabolism	Mucopolysaccharidosis type I
4	12Congenital disorders of metabolism	Congenital disorders of lipid/glycolipid metabolism	Systemic primary carnitine deficiency
4	12Congenital disorders of metabolism	Congenital disorders of lipid/glycolipid metabolism	Lipoprotein glomerulopathy
4	12Congenital disorders of metabolism	Congenital disorders of lipid/glycolipid metabolism	Megaloencephalic leukoencephalopathy with subcortical cysts
4	12Congenital disorders of metabolism	Congenital disorders of lipid/glycolipid metabolism	Tangier disease
4	12Congenital disorders of metabolism	Congenital disorders of lipid/glycolipid metabolism	Hyperlipoproteinemia, type V
4	12Congenital disorders of metabolism	Congenital disorders of lipid/glycolipid metabolism	Hyperlipoproteinemia, type III
4	12Congenital disorders of metabolism	Congenital disorders of carbohydrate metabolism	Congenital sucrase-isomaltase deficiency
4	12Congenital disorders of metabolism	Congenital disorders of carbohydrate metabolism	Fructose-1,6-bisphosphatase deficiency
4	11Skin diseases	Skin and soft tissue diseases	Infantile myofibromatosis
4	11Skin diseases	Skin and soft tissue diseases	Trichomegaly
4	11Skin diseases	Skin and soft tissue diseases	Pityriasis rubra pilaris
4	11Skin diseases	Skin and soft tissue diseases	Vitiligo
4	11Skin diseases	Skin and soft tissue diseases	Stiff skin syndrome
4	11Skin diseases	Skin and soft tissue diseases	Macrocephaly, alopecia, cutis laxa, and scoliosis
4	11Skin diseases	Skin and soft tissue diseases	Cutis laxa with severe pulmonary, gastrointestinal, and urinary abnormalities
4	11Skin diseases	Skin and soft tissue diseases	Familial progressive hyperpigmentation
4	11Skin diseases	Skin and soft tissue diseases	Hypotrichosis and recurrent skin vesicles
4	10Musculoskeletal diseases	Other musculoskeletal diseases	Winchester syndrome
4	10Musculoskeletal diseases	Other musculoskeletal diseases	Hyaline fibromatosis syndrome
4	10Musculoskeletal diseases	Muscular diseases	Schwartz-Jampel syndrome
4	10Musculoskeletal diseases	Muscular diseases	Inclusion body myopathy 3
4	10Musculoskeletal diseases	Muscular diseases	Andersen-Tawil syndrome
4	10Musculoskeletal diseases	Muscular diseases	Hypokalemic periodic paralysis (HypoPP)
4	10Musculoskeletal diseases	Muscular diseases	Hyperkalemic periodic paralysis (HyperPP)
4	10Musculoskeletal diseases	Muscular diseases	Potassium-aggravated myotonias (PAMs)
4	10Musculoskeletal diseases	Muscular diseases	Paramyotonia congenita
4	10Musculoskeletal diseases	Muscular diseases	Central core disease
4	10Musculoskeletal diseases	Muscular diseases	Tibial muscular dystrophy
4	10Musculoskeletal diseases	Muscular diseases	Caveolinopathies
4	10Musculoskeletal diseases	Muscular diseases	Becker muscular dystrophy
4	10Musculoskeletal diseases	Muscular diseases	Duchenne muscular dystrophy
4	10Musculoskeletal diseases	Muscular diseases	Dystrophinopathies
4	10Musculoskeletal diseases	Skeletal diseases	Familial digital arthropathy-brachydactyly
4	10Musculoskeletal diseases	Skeletal diseases	Familial expansile osteolysis
4	10Musculoskeletal diseases	Skeletal diseases	Nephrolithiasis/osteoporosis, hypophosphatemic
4	10Musculoskeletal diseases	Skeletal diseases	Legg-Calve-Perthes Disease
4	10Musculoskeletal diseases	Skeletal diseases	Hajdu-Cheney syndrome
4	10Musculoskeletal diseases	Skeletal diseases	Infantile cortical hyperostosis
4	10Musculoskeletal diseases	Skeletal diseases	Gnathodiaphyseal dysplasia
4	10Musculoskeletal diseases	Skeletal diseases	Torg syndrome
4	10Musculoskeletal diseases	Skeletal diseases	Primary hypertrophic osteoarthropathy
4	10Musculoskeletal diseases	Skeletal diseases	Familial osteochondritis dissecans
4	10Musculoskeletal diseases	Skeletal diseases	Fibrodysplasia ossificans progressiva
4	8Urinary system diseases	Kidney diseases	Calcium oxalate nephrolithiasis
4	8Urinary system diseases	Kidney diseases	Renal angiomyolipoma
4	8Urinary system diseases	Kidney diseases	Nephrolithiasis/osteoporosis, hypophosphatemic
4	8Urinary system diseases	Kidney diseases	Benign familial hematuria
4	8Urinary system diseases	Kidney diseases	Congenital nephrogenic diabetes insipidus
4	7Digestive system diseases	Gastrointestinal diseases	Irritable bowel syndrome
4	7Digestive system diseases	Gastrointestinal diseases	Hereditary mixed polyposis syndrome
4	7Digestive system diseases	Gastrointestinal diseases	Peutz-Jeghers syndrome
4	7Digestive system diseases	Mouth and dental diseases	Hereditary gingival fibromatosis
4	7Digestive system diseases	Mouth and dental diseases	Trismus-pseudocamptodactyly syndrome
4	7Digestive system diseases	Mouth and dental diseases	Amelogenesis imperfecta hypoplastic-hypomaturation with taurodontism
4	7Digestive system diseases	Mouth and dental diseases	Cherubism
4	6Endocrine and metabolic diseases	Other endocrine and metabolic diseases	Leptin receptor deficiency
4	6Endocrine and metabolic diseases	Other endocrine and metabolic diseases	Leprechaunism
4	6Endocrine and metabolic diseases	Other endocrine and metabolic diseases	Gitelman syndrome
4	6Endocrine and metabolic diseases	Parathyroid diseases	Neonatal hyperparathyroidism
4	6Endocrine and metabolic diseases	Thyroid gland diseases	Central hypothyroidism and testicular enlargement
4	6Endocrine and metabolic diseases	Hypothalamus and pituitary gland diseases	Disorders of antidiuretic hormone (ADH) secretion
4	6Endocrine and metabolic diseases	Hypothalamus and pituitary gland diseases	Syndrome of inappropriate secretion of antidiuretic hormone
4	6Endocrine and metabolic diseases	Hypothalamus and pituitary gland diseases	Hyperprolactinemia
4	6Endocrine and metabolic diseases	Hypothalamus and pituitary gland diseases	Nephrogenic syndrome of inappropriate antidiuresis
4	6Endocrine and metabolic diseases	Hypothalamus and pituitary gland diseases	Growth delay due to insulin-like growth factor I resistance
4	6Endocrine and metabolic diseases	Hypothalamus and pituitary gland diseases	Kowarski syndrome
4	6Endocrine and metabolic diseases	Hypothalamus and pituitary gland diseases	Laron syndrome
4	6Endocrine and metabolic diseases	Hypothalamus and pituitary gland diseases	Isolated growth hormone deficiency
4	6Endocrine and metabolic diseases	Diabetes	Diabetic neuropathy
4	6Endocrine and metabolic diseases	Diabetes	Insulin-resistant diabetes mellitus with acanthosis nigricans
4	6Endocrine and metabolic diseases	Diabetes	Rabson-Mendenhall syndrome
4	5Respiratory diseases	Tracheobronchial diseases	Bronchiectasis with or without elevated sweat chloride
4	5Respiratory diseases	Lung diseases	Pneumothorax
4	5Respiratory diseases	Lung diseases	Cutis laxa with severe pulmonary, gastrointestinal, and urinary abnormalities
4	4Cardiovascular diseases	Hypertensive diseases	Primary pulmonary hypertension
4	4Cardiovascular diseases	Hypertensive diseases	Liddle syndrome
4	4Cardiovascular diseases	Hematologic diseases	Gray platelet syndrome
4	4Cardiovascular diseases	Hematologic diseases	von Willebrand disease
4	4Cardiovascular diseases	Hematologic diseases	Cryohydrocytosis
4	4Cardiovascular diseases	Hematologic diseases	Southeast Asian ovalocytosis
4	4Cardiovascular diseases	Hematologic diseases	Iron-refractory iron deficiency anemia
4	4Cardiovascular diseases	Hematologic diseases	Vitamin B12 deficiency anaemia
4	4Cardiovascular diseases	Hematologic diseases	Hypochromic microcytic anemia
4	4Cardiovascular diseases	Hematologic diseases	Pyruvate kinase deficiency
4	4Cardiovascular diseases	Hematologic diseases	Orthostatic intolerance
4	4Cardiovascular diseases	Hematologic diseases	Congenital amegakaryocytic thrombocytopenia
4	4Cardiovascular diseases	Hematologic diseases	Thrombotic thrombocytopenic purpura
4	4Cardiovascular diseases	Hematologic diseases	Glanzmann thrombasthenia
4	4Cardiovascular diseases	Vascular diseases	Primary intraosseous vascular malformation
4	4Cardiovascular diseases	Vascular diseases	Lymphangioma
4	4Cardiovascular diseases	Vascular diseases	Lymphangioleiomyomatosis
4	4Cardiovascular diseases	Vascular diseases	Brain small vessel disease with hemorrhage
4	4Cardiovascular diseases	Vascular diseases	Hereditary angiopathy with nephropathy, aneurysms, and muscle cramps (HANAC)
4	4Cardiovascular diseases	Vascular diseases	Cerebral autosomal dominant arteriopathy with subcortical infarcts and leucoencephalopathy (CADASIL)
4	4Cardiovascular diseases	Vascular diseases	Parkes Weber syndrome
4	4Cardiovascular diseases	Cardiac diseases	Cardiac conduction disease with dilated cardiomyopathy
4	4Cardiovascular diseases	Cardiac diseases	Familial idiopathic ventricular fibrillation
4	4Cardiovascular diseases	Cardiac diseases	Sick sinus syndrome
4	4Cardiovascular diseases	Cardiac diseases	Jervell and Lange-Nielsen syndrome
4	4Cardiovascular diseases	Cardiac diseases	Short QT syndrome
4	4Cardiovascular diseases	Cardiac diseases	Naxos disease
4	4Cardiovascular diseases	Cardiac diseases	Congenital supravalvar aortic stenosis
4	4Cardiovascular diseases	Cardiac diseases	Viral myocarditis
4	4Cardiovascular diseases	Cardiac diseases	Restrictive cardiomyopathy
4	3Nervous system diseases	Other nervous and sensory system diseases	Subependymal giant cell astrocytoma
4	3Nervous system diseases	Other nervous and sensory system diseases	Familial carpal tunnel syndrome
4	3Nervous system diseases	Other nervous and sensory system diseases	GLUT1 deficiency syndrome
4	3Nervous system diseases	Other nervous and sensory system diseases	Seizures-sensorineural deafness-ataxia-mental retardation-electrolyte imbalance (SESAME)
4	3Nervous system diseases	Other nervous and sensory system diseases	Scapuloperoneal spinal muscular atrophy
4	3Nervous system diseases	Ear disease	Partington syndrome
4	3Nervous system diseases	Eye disease	Epithelial basement membrane corneal dystrophy
4	3Nervous system diseases	Eye disease	Congenital stromal corneal dystrophy
4	3Nervous system diseases	Eye disease	Lattice corneal dystrophies
4	3Nervous system diseases	Eye disease	Granular corneal dystrophies
4	3Nervous system diseases	Eye disease	Thiel-Behnke dystrophies
4	3Nervous system diseases	Eye disease	Reis-Bucklers corneal dystrophy
4	3Nervous system diseases	Eye disease	Newfoundland rod-cone dystrophy
4	3Nervous system diseases	Eye disease	Wagner syndrome
4	3Nervous system diseases	Eye disease	Keratoconus
4	3Nervous system diseases	Eye disease	Sorsby fundus dystrophy
4	3Nervous system diseases	Eye disease	Meesmann corneal dystrophy
4	3Nervous system diseases	Eye disease	Duane retraction syndrome
4	3Nervous system diseases	Epilepsy	Hemiconvulsion-hemiplegia-epilepsy syndrome
4	3Nervous system diseases	Epilepsy	Generalized epilepsy and paroxysmal dyskinesia
4	3Nervous system diseases	Epilepsy	Benign familial neonatal and infantile epilepsies
4	3Nervous system diseases	Epilepsy	Dravet syndrome
4	3Nervous system diseases	Neurodegenerative diseases	Gordon Holmes syndrome
4	3Nervous system diseases	Neurodegenerative diseases	Megaloencephalic leukoencephalopathy with subcortical cysts
4	3Nervous system diseases	Neurodegenerative diseases	Hereditary diffuse leukoencephalopathy with spheroids
4	3Nervous system diseases	Neurodegenerative diseases	Band-like calcification with simplified gyration and polymicrogyria
4	3Nervous system diseases	Neurodegenerative diseases	McLeod syndrome
4	3Nervous system diseases	Neurodegenerative diseases	Progressive supranuclear palsy
4	3Nervous system diseases	Neurodegenerative diseases	Alexander disease
4	3Nervous system diseases	Neurodegenerative diseases	Prion diseases
4	3Nervous system diseases	Neurodegenerative diseases	Cerebellar ataxia cayman type
4	3Nervous system diseases	Neurodegenerative diseases	Huntington disease
4	3Nervous system diseases	Neurodegenerative diseases	Alzheimer disease
4	2Immune system diseases	Other immune system diseases	Autoinflammation with infantile enterocolitis
4	2Immune system diseases	Other immune system diseases	Autoinflammatory syndrome with pyogenic bacterial infection and amylopectinosis
4	2Immune system diseases	Other immune system diseases	Autoinflammation and PLCG2-associated antibody deficiency and immune dysregulation
4	2Immune system diseases	Other immune system diseases	Tumor necrosis factor receptor-associated periodic syndrome
4	2Immune system diseases	Other immune system diseases	Pyogenic sterile arthritis, pyoderma gangrenosum, and acne syndrome
4	2Immune system diseases	Other immune system diseases	Sarcoidosis, early-onset
4	2Immune system diseases	Other immune system diseases	Blau syndrome
4	2Immune system diseases	Primary immunodeficiency	Lymphoproliferative syndrome 1
4	2Immune system diseases	Primary immunodeficiency	X-linked lymphoproliferative syndrome
4	2Immune system diseases	Primary immunodeficiency	Wiskott-Aldrich syndrome
4	2Immune system diseases	Primary immunodeficiency	Activated PI3K-delta syndrome
4	2Immune system diseases	Primary immunodeficiency	Immune thrombocytopenia
4	2Immune system diseases	Primary immunodeficiency	Pyogenic bacterial infections, recurrent, due to MYD88 deficiency
4	2Immune system diseases	Primary immunodeficiency	Growth hormone insensitivity with immunodeficiency
4	2Immune system diseases	Primary immunodeficiency	Mannose-binding lectin pathway component defects
4	2Immune system diseases	Primary immunodeficiency	Chediak-Higashi syndrome
4	2Immune system diseases	Primary immunodeficiency	Chronic granulomatous disease
4	2Immune system diseases	Primary immunodeficiency	Chemokine receptor defect
4	2Immune system diseases	Primary immunodeficiency	Defects of toll-like receptor signaling
4	2Immune system diseases	Primary immunodeficiency	Immunodeficiency without anhidrotic ectodermal dysplasia
4	2Immune system diseases	Primary immunodeficiency	Ectodermal dysplasia associated immunodeficiency
4	2Immune system diseases	Primary immunodeficiency	NK cell defects
4	2Immune system diseases	Allergies and autoimmune diseases	Castleman disease
4	2Immune system diseases	Allergies and autoimmune diseases	Eosinophilic esophagitis
4	2Immune system diseases	Allergies and autoimmune diseases	Syndromic multisystem autoimmune disease
4	1Cancers	Cancers of haematopoietic and lymphoid tissues	Polycythemia vera
4	1Cancers	Cancers of haematopoietic and lymphoid tissues	Hypereosinophilic syndrome
4	1Cancers	Cancers of haematopoietic and lymphoid tissues	Chronic eosinophilic leukemia
4	1Cancers	Cancers of haematopoietic and lymphoid tissues	Langerhans cell histiocytosis
4	1Cancers	Cancers of the digestive system	Gastrotintestinal stromal tumor
4	1Cancers	Cancers of haematopoietic and lymphoid tissues	Mast-cell leukemia
4	2Immune system diseases	Primary immunodeficiency	Autoimmune lymphoproliferative syndromes
4	2Immune system diseases	Other immune system diseases	Crohn disease
4	13Congenital malformations	Congenital malformations of the musculoskeletal system	Trigonocephaly
4	1Cancers	Cancers of soft tissues and bone	Angiosarcoma
4	1Cancers	Cancers of endocrine organs	Medullary thyroid cancer
4	13Congenital malformations	Congenital malformations of skin	Monilethrix
4	13Congenital malformations	Congenital malformations of eye	Ectopia lentis
4	12Congenital disorders of metabolism	Congenital disorders of amino acid metabolism	Fanconi renotubular syndrome
4	13Congenital malformations	Congenital malformations of the digestive system	White sponge nevus
4	2Immune system diseases	Allergies and autoimmune diseases	Graft-versus-host disease
4	2Immune system diseases	Other immune system diseases	Inflammatory bowel disease (IBD)
4	10Musculoskeletal diseases	Skeletal diseases	Avascular necrosis of femoral head
4	2Immune system diseases	Allergies and autoimmune diseases	Atopic dermatitis
4	11Skin diseases	Skin and soft tissue diseases	Atopic dermatitis
4	4Cardiovascular diseases	Cardiac diseases	Long QT syndrome
4	15Other diseases	Mental and behavioural disorders	Attention deficit hyperactivity disorder (ADHD)
4	15Other diseases	Mental and behavioural disorders	Major depressive disorder
4	10Musculoskeletal diseases	Muscular diseases	Periodic paralysis
4	12Congenital disorders of metabolism	Congenital disorders of ion transport and metabolism	Periodic paralysis
4	13Congenital malformations	Other congenital malformations	Pitt-Hopkins syndrome
4	1Cancers	Cancers of soft tissues and bone	Desmoplastic small round cell tumor
4	4Cardiovascular diseases	Vascular diseases	Moyamoya disease
4	2Immune system diseases	Allergies and autoimmune diseases	Allograft rejection
4	4Cardiovascular diseases	Vascular diseases	Familial thoracic aortic aneurysm and dissection
4	12Congenital disorders of metabolism	Other congenital disorders of metabolism	Familial tumoral calcinosis
4	13Congenital malformations	Congenital malformations of the urinary system	Renal agenesis and Renal adysplasia
4	2Immune system diseases	Primary immunodeficiency	Hyper-IgE syndrome
4	1Cancers	Cancers of haematopoietic and lymphoid tissues	Myelofibrosis
4	1Cancers	Cancers of haematopoietic and lymphoid tissues	Essential thrombocytosis
4	4Cardiovascular diseases	Vascular diseases	Cerebral cavernous malformation
4	6Endocrine and metabolic diseases	Diabetes	Diabetic nephropathy
4	1Cancers	Cancers of endocrine organs	Parathyroid carcinoma
4	2Immune system diseases	Allergies and autoimmune diseases	Juvenile idiopathic arthritis
4	4Cardiovascular diseases	Vascular diseases	Pulmonary veno-occlusive disease and pulmonary capillary hemangiomatosis
4	8Urinary system diseases	Kidney diseases	Dent disease
4	12Congenital disorders of metabolism	Congenital disorders of amino acid metabolism	Cystinuria
4	12Congenital disorders of metabolism	Congenital disorders of nucleotide metabolism	Xanthinuria
4	3Nervous system diseases	Neurodegenerative diseases	Infantile bilateral striatal necrosis
4	10Musculoskeletal diseases	Other musculoskeletal diseases	Familial episodic pain syndrome
4	13Congenital malformations	Congenital malformations of skin	Congenital symmetric circumferential skin creases
4	13Congenital malformations	Congenital malformations of the nervous system	Lissencephaly
4	1Cancers	Cancers of soft tissues and bone	Synovial sarcoma
4	1Cancers	Cancers of haematopoietic and lymphoid tissues	Hodgkin lymphoma
4	13Congenital malformations	Congenital malformations of the musculoskeletal system	Klippel-Feil syndrome
4	3Nervous system diseases	Eye disease	Posterior polymorphous corneal dystrophy
4	1Cancers	Cancers of the urinary system	Bladder cancer
4	1Cancers	Cancers of the breast and female genital organs	Choriocarcinoma
4	3Nervous system diseases	Other nervous and sensory system diseases	Congenital central hypoventilation syndrome
4	13Congenital malformations	Other congenital malformations	Noonan syndrome and related disorders
4	13Congenital malformations	Other congenital malformations	Noonan syndrome
4	1Cancers	Cancers of the breast and female genital organs	Cervical cancer
4	2Immune system diseases	Allergies and autoimmune diseases	Anaphylaxis
4	4Cardiovascular diseases	Vascular diseases	Hereditary hemorrhagic telangiectasia
4	13Congenital malformations	Other congenital malformations	Megalencephaly-polymicrogyria-polydactyly-hydrocephalus syndrome
4	4Cardiovascular diseases	Hypertensive diseases	Pulmonary arterial hypertension
4	4Cardiovascular diseases	Vascular diseases	Loeys-Dietz syndrome
4	2Immune system diseases	Allergies and autoimmune diseases	Familial cold autoinflammatory syndrome
4	10Musculoskeletal diseases	Skeletal diseases	Paget disease of bone
4	8Urinary system diseases	Kidney diseases	Hyperkalemic distal renal tubular acidosis
4	4Cardiovascular diseases	Hematologic diseases	Hereditary spherocytosis
4	13Congenital malformations	Other congenital malformations	Stickler syndrome
4	2Immune system diseases	Primary immunodeficiency	Other well-defined immunodeficiency syndromes
4	2Immune system diseases	Primary immunodeficiency	T-B+Severe combined immunodeficiency
4	2Immune system diseases	Allergies and autoimmune diseases	Allergic rhinitis
4	6Endocrine and metabolic diseases	Diabetes	Type I diabetes mellitus
4	13Congenital malformations	Congenital malformations of the musculoskeletal system	Brachydactyly
4	3Nervous system diseases	Eye disease	Usher syndrome (US)
4	4Cardiovascular diseases	Hematologic diseases	Bleeding disorder platelet-type
1	4Cardiovascular diseases	Hematologic diseases	Thrombocytopenia (THC)
1	12Congenital disorders of metabolism	Congenital disorders of lipid/glycolipid metabolism	Chromosome Xp21 deletion syndrome
1	15Other diseases	Mental and behavioural disorders	Landau-Kleffner syndrome
1	3Nervous system diseases	Epilepsy	Landau-Kleffner syndrome
1	3Nervous system diseases	Epilepsy	Epileptic encephalopathy with continuous spike-waves during slow-wave sleep
1	2Immune system diseases	Primary immunodeficiency	Combined immunodeficiency
1	9Reproductive system diseases	Reproductive system diseases	46,XY disorders of sex development (Disorders in androgen synthesis or action)
1	11Skin diseases	Skin and soft tissue diseases	Basal cell nevus syndrome
1	12Congenital disorders of metabolism	Congenital disorders of amino acid metabolism	Nonketotic hyperglycinemia
1	3Nervous system diseases	Neurodegenerative diseases	Core neuroacanthocytosis syndromes
1	1Cancers	Cancers of the digestive system	Cholangiocarcinoma
1	12Congenital disorders of metabolism	Congenital disorders of lipid/glycolipid metabolism	Congenital adrenal hyperplasia
1	12Congenital disorders of metabolism	Mitochondrial diseases	Spastic ataxia
1	3Nervous system diseases	Eye disease	Congenital fibrosis of the extraocular muscles
1	3Nervous system diseases	Eye disease	Myopia
1	3Nervous system diseases	Other nervous and sensory system diseases	Primary dystonia
1	6Endocrine and metabolic diseases	Hypothalamus and pituitary gland diseases	Hypogonadotropic hypogonadism
1	10Musculoskeletal diseases	Skeletal diseases	Ossification of the posterior longitudinal ligament of spine
1	1Cancers	Skin cancers	Basal cell carcinoma
1	7Digestive system diseases	Mouth and dental diseases	Tooth agenesis
1	6Endocrine and metabolic diseases	Diabetes	Permanent neonatal diabetes mellitus
1	14Other congenital disorders	Chromosomal abnormalities	Down syndrome
1	1Cancers	Cancers of haematopoietic and lymphoid tissues	Peripheral T cell lymphoma
1	6Endocrine and metabolic diseases	Parathyroid diseases	Primary hyperparathyroidism
1	12Congenital disorders of metabolism	Congenital disorders of amino acid metabolism	Phenylketonuria
1	15Other diseases	Mental and behavioural disorders	Syndromic autosomal recessive mental retardation
1	13Congenital malformations	Congenital malformations of eye	Anophthalmia and microphthalmia (A/M)
1	1Cancers	Cancers of endocrine organs	Malignant paraganglioma
1	6Endocrine and metabolic diseases	Diabetes	Type II diabetes mellitus
1	1Cancers	Cancers of eye, brain, and central nervous system	Glioma
1	6Endocrine and metabolic diseases	Hypothalamus and pituitary gland diseases	Growth hormone deficiency
1	1Cancers	Skin cancers	Merkel cell carcinoma
1	7Digestive system diseases	Gastrointestinal diseases	Juvenile polyposis syndrome
1	13Congenital malformations	Congenital malformations of the musculoskeletal system	Fibrochondrogenesis
1	13Congenital malformations	Other congenital malformations	Type XI collagenopathies
1	10Musculoskeletal diseases	Skeletal diseases	Giant cell tumor of bone
1	4Cardiovascular diseases	Hematologic diseases	Congenital polycythemia
1	1Cancers	Cancers of haematopoietic and lymphoid tissues	Chronic lymphocytic leukemia (CLL)
1	1Cancers	Cancers of the breast and female genital organs	Vulvar cancer
1	13Congenital malformations	Congenital malformations of the circulatory system	Bicuspid aortic valve
1	4Cardiovascular diseases	Hypertensive diseases	High blood pressure
1	13Congenital malformations	Other congenital malformations	Saethre-Chotzen syndrome
1	1Cancers	Head and neck cancers	Oropharyngeal cancer
1	12Congenital disorders of metabolism	Congenital disorders of amino acid metabolism	Piebaldism
1	9Reproductive system diseases	Reproductive system diseases	Azoospermia
1	13Congenital malformations	Congenital malformations of the musculoskeletal system	Synpolydactyly
1	1Cancers	Head and neck cancers	Salivary gland cancer
1	1Cancers	Cancers of the digestive system	Gastric cancer
1	1Cancers	Cancers of the digestive system	Hepatocellular carcinoma
1	2Immune system diseases	Primary immunodeficiency	Hyper IgM syndromes, autosomal recessive type
1	1Cancers	Cancers of male genital organs	Penile cancer
1	1Cancers	Cancers of the breast and female genital organs	Breast cancer
1	9Reproductive system diseases	Reproductive system diseases	46,XY disorders of sex development (Other)
1	1Cancers	Cancers of endocrine organs	Adrenal carcinoma
1	10Musculoskeletal diseases	Skeletal diseases	Glucocorticoid-induced osteonecrosis
1	12Congenital disorders of metabolism	Congenital disorders of lipid/glycolipid metabolism	Hypertriglyceridemia
1	1Cancers	Cancers of the urinary system	Renal cell carcinoma
1	9Reproductive system diseases	Reproductive system diseases	Uterine leiomyoma
1	1Cancers	Cancers of endocrine organs	Thyroid cancer
1	9Reproductive system diseases	Reproductive system diseases	Spermatogenic failure
1	13Congenital malformations	Other congenital malformations	Weill-Marchesani syndrome
1	13Congenital malformations	Other congenital malformations	FG syndrome
1	3Nervous system diseases	Eye disease	Fuchs corneal dystrophy
1	13Congenital malformations	Other congenital malformations	Distal arthrogryposis
1	1Cancers	Cancers of the lung and pleura	Malignant pleural mesothelioma
1	4Cardiovascular diseases	Vascular diseases	Patent ductus arteriosus
1	13Congenital malformations	Congenital malformations of the circulatory system	Patent ductus arteriosus
1	1Cancers	Skin cancers	Melanoma
1	13Congenital malformations	Other congenital malformations	VACTERL/VATER association
1	1Cancers	Cancers of the lung and pleura	Non-small cell lung cancer
1	1Cancers	Head and neck cancers	Oral cancer
1	1Cancers	Cancers of the breast and female genital organs	Endometrial cancer
1	1Cancers	Cancers of endocrine organs	Multiple endocrine neoplasia syndrome
1	3Nervous system diseases	Neurodegenerative diseases	Huntington disease-like syndrome
1	10Musculoskeletal diseases	Muscular diseases	Scapuloperoneal myopathy
1	1Cancers	Cancers of haematopoietic and lymphoid tissues	Adult T-cell leukemia
1	13Congenital malformations	Congenital malformations of face and neck	Cleft lip and/or cleft palate
1	1Cancers	Skin cancers	Squamous cell carcinoma
1	1Cancers	Cancers of haematopoietic and lymphoid tissues	Acute myeloid leukemia (AML)
1	1Cancers	Cancers of the digestive system	Pancreatic cancer
1	1Cancers	Cancers of the breast and female genital organs	Ovarian cancer
1	1Cancers	Cancers of the digestive system	Colorectal cancer
1	1Cancers	Cancers of the digestive system	Esophageal cancer
1	4Cardiovascular diseases	Hematologic diseases	Fanconi anemia
1	1Cancers	Cancers of eye, brain, and central nervous system	Meningioma
1	15Other diseases	Mental and behavioural disorders	Autosomal dominant mental retardation
1	6Endocrine and metabolic diseases	Hypothalamus and pituitary gland diseases	Hypopituitarism
1	13Congenital malformations	Congenital malformations of the musculoskeletal system	Split-hand/foot malformation
1	6Endocrine and metabolic diseases	Diabetes	Maturity onset diabetes of the young (MODY)
1	13Congenital malformations	Other congenital malformations	Adams-Oliver syndrome
1	2Immune system diseases	Primary immunodeficiency	T-B-Severe combined immunodeficiency
1	1Cancers	Skin cancers	Mycosis fungoides
1	1Cancers	Cancers of haematopoietic and lymphoid tissues	Mycosis fungoides
1	1Cancers	Cancers of the lung and pleura	Small cell lung cancer
1	14Other congenital disorders	Chromosomal abnormalities	Chromosome 15q13.3 microdeletion syndrome
1	1Cancers	Cancers of soft tissues and bone	Kaposi sarcoma
1	1Cancers	Cancers of haematopoietic and lymphoid tissues	Multiple myeloma
1	13Congenital malformations	Congenital malformations of eye	Anterior segment dysgenesis
1	1Cancers	Cancers of eye, brain, and central nervous system	Medulloblastoma
1	4Cardiovascular diseases	Cardiac diseases	Atrial septal defect
3	12Congenital disorders of metabolism	Mitochondrial diseases	Kearns-Sayre syndrome
3	3Nervous system diseases	Neurodegenerative diseases	Leber hereditary optic atrophy
3	12Congenital disorders of metabolism	Mitochondrial diseases	Leber hereditary optic atrophy
3	2Immune system diseases	Primary immunodeficiency	Agammaglobulinemias
3	13Congenital malformations	Congenital malformations of the musculoskeletal system	Osteopetrosis
3	13Congenital malformations	Congenital malformations of the urinary system	Renal tubular dysgenesis
3	13Congenital malformations	Congenital malformations of the musculoskeletal system	Heparan sulfate proteoglycan gene defects
3	3Nervous system diseases	Epilepsy	Febrile seizures
3	8Urinary system diseases	Kidney diseases	Familial juvenile hyperuricemic nephropathy
3	10Musculoskeletal diseases	Muscular diseases	Collagen VI myopathy
3	12Congenital disorders of metabolism	Mitochondrial diseases	Cytochrome c oxidase (COX) deficiency
3	12Congenital disorders of metabolism	Mitochondrial diseases	Combined oxidative phosphorylation deficiency
3	7Digestive system diseases	Liver diseases	Familial cholestasis
3	12Congenital disorders of metabolism	Mitochondrial diseases	Fatal infantile cardioencephalomyopathy
3	3Nervous system diseases	Neurodegenerative diseases	Familial idiopathic basal ganglia calcification
3	3Nervous system diseases	Eye disease	Stargardt disease
3	11Skin diseases	Skin and soft tissue diseases	Acne inversa
3	13Congenital malformations	Congenital malformations of the nervous system	Periventricular nodular heterotopia
3	6Endocrine and metabolic diseases	Hypothalamus and pituitary gland diseases	Acromegaly
3	13Congenital malformations	Congenital malformations of skin	Cutis laxa
3	9Reproductive system diseases	Reproductive system diseases	Premature ovarian failure
3	3Nervous system diseases	Neurodegenerative diseases	Spinocerebellar ataxia (SCA)
3	3Nervous system diseases	Ear disease	Deafness, autosomal dominant
3	3Nervous system diseases	Neurodegenerative diseases	Autosomal recessive spinocerebellar ataxias
3	15Other diseases	Mental and behavioural disorders	Nonsyndromic autosomal recessive mental retardation (NS-ARMR)
3	12Congenital disorders of metabolism	Congenital disorders of amino acid metabolism	Glutaric acidemia
3	12Congenital disorders of metabolism	Congenital disorders of lipid/glycolipid metabolism	Peroxisomal beta-oxidation enzyme deficiency
3	12Congenital disorders of metabolism	Peroxisomal diseases	Peroxisomal beta-oxidation enzyme deficiency
3	13Congenital malformations	Congenital malformations of the nervous system	Polymicrogyria
3	3Nervous system diseases	Neurodegenerative diseases	Pontocerebellar hypoplasia
3	3Nervous system diseases	Eye disease	Leber congenital amaurosis
3	5Respiratory diseases	Tracheobronchial diseases	Primary ciliary dyskinesia
3	12Congenital disorders of metabolism	Congenital disorders of amino acid metabolism	Methylmalonic aciduria
3	12Congenital disorders of metabolism	Lysosomal storage diseases	Glycoproteinoses
3	12Congenital disorders of metabolism	Congenital disorders of amino acid metabolism	Secondary hyperammonemia
3	12Congenital disorders of metabolism	Other congenital disorders of metabolism	Familial hyperinsulinemic hypoglycemia
3	3Nervous system diseases	Neurodegenerative diseases	Amyotrophic lateral sclerosis (ALS)
3	3Nervous system diseases	Neurodegenerative diseases	Charcot-Marie-Tooth disease
3	3Nervous system diseases	Eye disease	Cone-rod dystrophy and cone dystrophy
3	7Digestive system diseases	Mouth and dental diseases	Amelogenesis imperfecta
3	3Nervous system diseases	Neurodegenerative diseases	Hereditary sensory and autonomic neuropathy
3	3Nervous system diseases	Neurodegenerative diseases	Hereditary spastic paraplegia
3	10Musculoskeletal diseases	Muscular diseases	Limb-girdle muscular dystrophy
3	6Endocrine and metabolic diseases	Adrenal gland diseases	Primary aldosteronism
3	10Musculoskeletal diseases	Muscular diseases	Congenital fiber type disproportion
3	15Other diseases	Mental and behavioural disorders	Obsessive-compulsive disorder
3	3Nervous system diseases	Epilepsy	Early myoclonic encephalopathy
3	12Congenital disorders of metabolism	Lysosomal storage diseases	Niemann-Pick disease type C
3	4Cardiovascular diseases	Hematologic diseases	Hereditary stomatocytosis
3	13Congenital malformations	Congenital malformations of skin	Punctate palmoplantar keratoderma
3	3Nervous system diseases	Other nervous and sensory system diseases	Hyperekplexia
3	13Congenital malformations	Congenital malformations of skin	Epidermolysis bullosa, junctional
3	3Nervous system diseases	Eye disease	Congenital motor nystagmus (CMN)
3	2Immune system diseases	Allergies and autoimmune diseases	Vogt-Koyanagi-Harada syndrome
3	3Nervous system diseases	Other nervous and sensory system diseases	Vogt-Koyanagi-Harada syndrome
3	4Cardiovascular diseases	Cardiac diseases	Progressive cardiac conduction defect (PCCD)
3	13Congenital malformations	Other congenital malformations	Antley-Bixler syndrome
3	3Nervous system diseases	Ear disease	Bilateral sudden sensorineural hearing loss
3	3Nervous system diseases	Other nervous and sensory system diseases	Multiple sclerosis
3	2Immune system diseases	Other immune system diseases	Rasmussen encephalitis
3	3Nervous system diseases	Other nervous and sensory system diseases	Rasmussen encephalitis
3	4Cardiovascular diseases	Vascular diseases	Infantile hemangioma
3	13Congenital malformations	Congenital malformations of the circulatory system	Venous malformations
3	1Cancers	Cancers of haematopoietic and lymphoid tissues	Anaplastic large-cell lymphoma
3	9Reproductive system diseases	Reproductive system diseases	46,XX disorders of sex development (Other)
3	10Musculoskeletal diseases	Muscular diseases	Ullrich disease
3	10Musculoskeletal diseases	Muscular diseases	Bethlem myopathy
3	12Congenital disorders of metabolism	Other congenital disorders of metabolism	Familial hypobetalipoproteinemia
3	2Immune system diseases	Allergies and autoimmune diseases	Dermatitis herpetiformis
3	11Skin diseases	Skin and soft tissue diseases	Dermatitis herpetiformis
3	12Congenital disorders of metabolism	Other congenital disorders of metabolism	Poor drug metabolism
3	2Immune system diseases	Allergies and autoimmune diseases	Hashimoto thyroiditis
3	2Immune system diseases	Allergies and autoimmune diseases	Graves disease
3	2Immune system diseases	Other immune system diseases	Familial Mediterranean fever
3	4Cardiovascular diseases	Hematologic diseases	Dehydrated hereditary stomatocytosis
3	10Musculoskeletal diseases	Muscular diseases	Multi-minicore disease
3	8Urinary system diseases	Kidney diseases	Distal renal tubular acidosis (RTA type 1)
3	13Congenital malformations	Congenital malformations of the urinary system	Potter syndrome
3	12Congenital disorders of metabolism	Other congenital disorders of metabolism	Congenital generalized lipodystrophy
3	2Immune system diseases	Allergies and autoimmune diseases	Systemic lupus erythematosus
3	7Digestive system diseases	Gastrointestinal diseases	Congenital diarrhea
3	13Congenital malformations	Congenital malformations of the urinary system	Polycystic kidney disease
3	13Congenital malformations	Other congenital malformations	Syndromic craniosynostoses
3	6Endocrine and metabolic diseases	Adrenal gland diseases	Familial glucocorticoid deficiency
3	8Urinary system diseases	Kidney diseases	Autosomal dominant tubulointerstitial kidney disease
3	4Cardiovascular diseases	Cardiac diseases	Left ventricular noncompaction
3	6Endocrine and metabolic diseases	Other endocrine and metabolic diseases	Genetic obesity
3	4Cardiovascular diseases	Vascular diseases	Coronary artery disease
3	6Endocrine and metabolic diseases	Diabetes	Diabetic retinopathy
3	13Congenital malformations	Congenital malformations of the musculoskeletal system	Lethal congenital contractural syndrome
3	1Cancers	Head and neck cancers	Nasopharyngeal cancer
3	3Nervous system diseases	Eye disease	Vitreoretinal degeneration
3	3Nervous system diseases	Neurodegenerative diseases	Episodic ataxias
3	2Immune system diseases	Allergies and autoimmune diseases	Behcet disease
3	11Skin diseases	Skin and soft tissue diseases	Behcet disease
3	13Congenital malformations	Congenital malformations of the musculoskeletal system	Multiple epiphyseal dysplasia
3	3Nervous system diseases	Neurodegenerative diseases	Lewy body dementia (LBD)
3	3Nervous system diseases	Epilepsy	Malignant migrating partial seizures in infancy
3	3Nervous system diseases	Epilepsy	Familial epilepsy temporal lobe (ETL)
3	13Congenital malformations	Congenital malformations of the digestive system	Hirschsprung disease
3	2Immune system diseases	Allergies and autoimmune diseases	Systemic sclerosis
3	11Skin diseases	Skin and soft tissue diseases	Systemic sclerosis
3	2Immune system diseases	Allergies and autoimmune diseases	Asthma
3	3Nervous system diseases	Other nervous and sensory system diseases	Familial or sporadic hemiplegic migraine
3	13Congenital malformations	Other congenital malformations	3MC syndrome
3	15Other diseases	Mental and behavioural disorders	Eating Disorders
3	3Nervous system diseases	Epilepsy	Infantile or early childhood epileptic encephalopathy
3	13Congenital malformations	Congenital malformations of skin	Ectodermal dysplasia
3	4Cardiovascular diseases	Vascular diseases	Eosinophilic granulomatosis with polyangiitis
3	12Congenital disorders of metabolism	Congenital disorders of ion transport and metabolism	Familial hypocalciuric hypercalcemia
3	7Digestive system diseases	Gastrointestinal diseases	Celiac disease
3	2Immune system diseases	Other immune system diseases	Chronic mucocutaneous candidiasis
3	3Nervous system diseases	Neurodegenerative diseases	Frontotemporal lobar degeneration
3	2Immune system diseases	Primary immunodeficiency	IFN-gamma/IL-12 axis
3	2Immune system diseases	Primary immunodeficiency	Leukocyte adhesion deficiency
3	15Other diseases	Mental and behavioural disorders	Schizophrenia
3	4Cardiovascular diseases	Cardiac diseases	Brugada syndrome
3	3Nervous system diseases	Other nervous and sensory system diseases	Congenital myasthenic syndrome
3	13Congenital malformations	Other congenital malformations	Cowden syndrome
3	2Immune system diseases	Allergies and autoimmune diseases	Sjogren syndrome
3	11Skin diseases	Skin and soft tissue diseases	Sjogren syndrome
3	4Cardiovascular diseases	Cardiac diseases	Catecholaminergic polymorphic ventricular tachycardia
3	12Congenital disorders of metabolism	Other congenital disorders of metabolism	Hypomagnesemia
3	3Nervous system diseases	Neurodegenerative diseases	Parkinsonian syndrome
3	3Nervous system diseases	Epilepsy	Idiopathic generalized epilepsies
3	4Cardiovascular diseases	Cardiac diseases	Atrial fibrillation
3	3Nervous system diseases	Epilepsy	Early infantile epileptic encephalopathy
3	4Cardiovascular diseases	Cardiac diseases	Dilated cardiomyopathy
3	15Other diseases	Mental and behavioural disorders	Dyslexia
3	4Cardiovascular diseases	Cardiac diseases	Arrhythmogenic right ventricular cardiomyopathy
3	3Nervous system diseases	Eye disease	Primary open angle glaucoma
3	2Immune system diseases	Primary immunodeficiency	Common variable immunodeficiency
3	3Nervous system diseases	Eye disease	Pattern dystrophies of the retinal pigment epithelium
3	10Musculoskeletal diseases	Muscular diseases	Non-dystrophic myotonia
3	3Nervous system diseases	Epilepsy	West syndrome
3	3Nervous system diseases	Epilepsy	Lennox-Gastaut syndrome
3	6Endocrine and metabolic diseases	Hypothalamus and pituitary gland diseases	Excessive secretion of growth hormone
3	6Endocrine and metabolic diseases	Other endocrine and metabolic diseases	Bartter syndrome
3	4Cardiovascular diseases	Hematologic diseases	Aplastic anemia
3	10Musculoskeletal diseases	Muscular diseases	Cap myopathy
3	13Congenital malformations	Congenital malformations of skin	Pachyonychia congenita
3	8Urinary system diseases	Kidney diseases	Focal segmental glomerulosclerosis
3	15Other diseases	Mental and behavioural disorders	Autism
3	3Nervous system diseases	Neurodegenerative diseases	Distal hereditary motor neuropathies
3	13Congenital malformations	Congenital malformations of the musculoskeletal system	Osteogenesis imperfecta
3	7Digestive system diseases	Liver diseases	Congenital bile acid synthesis defect
3	8Urinary system diseases	Kidney diseases	Nephrotic syndrome
3	13Congenital malformations	Congenital malformations of the musculoskeletal system	Metaphyseal dysplasias
3	2Immune system diseases	Primary immunodeficiency	Other phagocyte defects
3	3Nervous system diseases	Ear disease	Deafness, autosomal recessive
3	4Cardiovascular diseases	Cardiac diseases	Hypertrophic cardiomyopathy
3	1Cancers	Cancers of eye, brain, and central nervous system	Neuroblastoma
3	4Cardiovascular diseases	Hematologic diseases	Hereditary elliptocytosis
3	3Nervous system diseases	Eye disease	Familial flecked retina syndrome
3	6Endocrine and metabolic diseases	Adrenal gland diseases	Bilateral macronodular adrenal hyperplasia
3	10Musculoskeletal diseases	Muscular diseases	Myofibrillar myopathies
3	10Musculoskeletal diseases	Muscular diseases	Nemaline myopathy
3	3Nervous system diseases	Eye disease	Retinitis pigmentosa
3	10Musculoskeletal diseases	Muscular diseases	Distal myopathy
3	3Nervous system diseases	Neurodegenerative diseases	Parkinson disease
3	15Other diseases	Mental and behavioural disorders	Non-syndromic X-linked mental retardation
3	3Nervous system diseases	Eye disease	Cataract
3	10Musculoskeletal diseases	Skeletal diseases	Osteoporosis
3	4Cardiovascular diseases	Hematologic diseases	Macrothrombocytopenia
3	12Congenital disorders of metabolism	Other congenital disorders of metabolism	Familial partial lipodystrophy
3	10Musculoskeletal diseases	Muscular diseases	Centronuclear myopathy
3	14Other congenital disorders	Chromosomal abnormalities	Williams-Beuren syndrome
3	3Nervous system diseases	Eye disease	Congenital stationary night blindness
3	6Endocrine and metabolic diseases	Hypothalamus and pituitary gland diseases	Pituitary adenomas
3	6Endocrine and metabolic diseases	Adrenal gland diseases	Cushing syndrome
3	12Congenital disorders of metabolism	Congenital disorders of lipid/glycolipid metabolism	Hypoalphalipoproteinemia
3	2Immune system diseases	Allergies and autoimmune diseases	Allergic contact dermatitis
3	11Skin diseases	Skin and soft tissue diseases	Allergic contact dermatitis
3	7Digestive system diseases	Pancreas diseases	Tropical calcific pancreatitis
3	13Congenital malformations	Congenital malformations of the musculoskeletal system	Proximal symphalangism
3	2Immune system diseases	Other immune system diseases	Ulcerative colitis
3	3Nervous system diseases	Neurodegenerative diseases	Cerebral amyloid angiopathy
3	13Congenital malformations	Congenital malformations of the musculoskeletal system	Multiple synostosis syndrome
3	4Cardiovascular diseases	Vascular diseases	Budd-Chiari syndrome
3	10Musculoskeletal diseases	Muscular diseases	Miyoshi myopathy
3	11Skin diseases	Skin and soft tissue diseases	Primary localized cutaneous amyloidosis
3	6Endocrine and metabolic diseases	Other endocrine and metabolic diseases	Hyperlipidemia
3	12Congenital disorders of metabolism	Congenital disorders of lipid/glycolipid metabolism	Primary hyperchylomicronemia
3	12Congenital disorders of metabolism	Congenital disorders of ion transport and metabolism	Hypophosphatemic rickets
3	15Other diseases	Mental and behavioural disorders	Alcohol dependence
3	3Nervous system diseases	Neurodegenerative diseases	Neurodegeneration with brain iron accumulation
3	3Nervous system diseases	Neurodegenerative diseases	Cerebellar ataxia, mental retardation (MR), and dysequilibrium syndrome (CAMRQ)
3	11Skin diseases	Skin and soft tissue diseases	Nonsyndromic congenital nail disorder
3	13Congenital malformations	Congenital malformations of the musculoskeletal system	Ehlers-Danlos syndrome
3	2Immune system diseases	Primary immunodeficiency	Neutropenic disorders
3	5Respiratory diseases	Lung diseases	Congenital pulmonary alveolar proteinosis
3	13Congenital malformations	Congenital malformations of skin	Hereditary lymphedema
3	2Immune system diseases	Allergies and autoimmune diseases	Adult onset Still disease
3	12Congenital disorders of metabolism	Other congenital disorders of metabolism	Coumarin resistance
6	15Other diseases	Others	Prune belly syndrome
6	15Other diseases	Others	ABCD syndrome
6	13Congenital malformations	Other congenital malformations	Microphthalmia with limb anomalies
6	13Congenital malformations	Other congenital malformations	Yunis-Varon syndrome
6	13Congenital malformations	Other congenital malformations	CK syndrome
6	13Congenital malformations	Other congenital malformations	Christianson syndrome
6	13Congenital malformations	Other congenital malformations	Carpenter syndrome
6	13Congenital malformations	Other congenital malformations	Van den Ende-Gupta syndrome
6	13Congenital malformations	Other congenital malformations	Spondyloocular syndrome
6	13Congenital malformations	Other congenital malformations	Temtamy preaxial brachydactyly syndrome
6	13Congenital malformations	Other congenital malformations	Lathosterolosis
6	13Congenital malformations	Other congenital malformations	C syndrome
6	13Congenital malformations	Other congenital malformations	Aarskog-Scott syndrome
6	13Congenital malformations	Other congenital malformations	Dyggve-Melchior-Clausen disease and Smith-McCort dysplasia
6	13Congenital malformations	Other congenital malformations	Mandibuloacral dysplasia
6	13Congenital malformations	Other congenital malformations	Desmosterolosis
6	13Congenital malformations	Other congenital malformations	Congenital hemidysplasia with ichthyosiform nevus and limb defects (CHILD)
6	13Congenital malformations	Other congenital malformations	Craniofrontonasal syndrome
6	13Congenital malformations	Other congenital malformations	Osteoporosis-pseudoglioma syndrome
6	13Congenital malformations	Other congenital malformations	Oculodentodigital dysplasia
6	13Congenital malformations	Congenital malformations of skin	Focal dermal hypoplasia
6	13Congenital malformations	Congenital malformations of skin	Familial benign chronic pemphigus
6	13Congenital malformations	Congenital malformations of skin	Laryngo onycho cutaneous syndrome
6	13Congenital malformations	Congenital malformations of skin	CEDNIK syndrome
6	13Congenital malformations	Congenital malformations of skin	Acrokeratosis verruciformis
6	13Congenital malformations	Congenital malformations of skin	Palmoplantar keratoderma with deafness
6	13Congenital malformations	Congenital malformations of skin	Darier disease
6	13Congenital malformations	Congenital malformations of skin	Bart-Pumphrey syndrome
6	13Congenital malformations	Congenital malformations of skin	Restrictive dermopathy
6	13Congenital malformations	Congenital malformations of skin	Ectodermal dysplasia, Clouston type
6	13Congenital malformations	Congenital malformations of skin	Ectodermal dysplasia-syndactyly syndrome
6	13Congenital malformations	Congenital malformations of skin	Ichthyosis prematurity syndrome
6	13Congenital malformations	Congenital malformations of skin	Ichthyosis follicularis, alopecia, and photophobia syndrome
6	13Congenital malformations	Congenital malformations of skin	Keratitis-ichthyosis-deafness syndrome
6	13Congenital malformations	Congenital malformations of skin	X-linked ichthyosis
6	13Congenital malformations	Congenital malformations of the musculoskeletal system	Omodysplasia
6	13Congenital malformations	Congenital malformations of the musculoskeletal system	Achondrogenesis type IB
6	13Congenital malformations	Congenital malformations of the musculoskeletal system	Diastrophic dysplasia
6	13Congenital malformations	Congenital malformations of the musculoskeletal system	Lenz-Majewski syndrome
6	13Congenital malformations	Congenital malformations of the musculoskeletal system	Spondylometaphyseal dysplasia, Megarbane-Dagher-Melki type
6	13Congenital malformations	Congenital malformations of the musculoskeletal system	Beukes hip dysplasia
6	13Congenital malformations	Congenital malformations of the musculoskeletal system	Van Maldergem syndrome
6	13Congenital malformations	Congenital malformations of the musculoskeletal system	X-linked chondrodysplasia punctata
6	13Congenital malformations	Congenital malformations of the musculoskeletal system	Triphalangeal thumb-polysyndactyly syndrome
6	13Congenital malformations	Congenital malformations of the musculoskeletal system	Al-Awadi/Raas-Rothschild syndrome
6	13Congenital malformations	Congenital malformations of the musculoskeletal system	Fuhrmann syndrome
6	13Congenital malformations	Congenital malformations of the musculoskeletal system	SEMD, Omani type
6	13Congenital malformations	Congenital malformations of the musculoskeletal system	Tetra-amelia
6	13Congenital malformations	Congenital malformations of the musculoskeletal system	Acheiropodia
6	13Congenital malformations	Congenital malformations of the musculoskeletal system	Atelosteogenesis type II
6	13Congenital malformations	Congenital malformations of the musculoskeletal system	Blomstrand syndrome
6	13Congenital malformations	Congenital malformations of the musculoskeletal system	Fibrous dysplasia, polyostotic
6	13Congenital malformations	Congenital malformations of the musculoskeletal system	Eiken dysplasia
6	13Congenital malformations	Congenital malformations of the musculoskeletal system	Buschke-Ollendorff syndrome
6	13Congenital malformations	Congenital malformations of the musculoskeletal system	Worth type autosomal dominant osteosclerosis
6	13Congenital malformations	Congenital malformations of genital organs	Fertile eunuch syndrome
6	13Congenital malformations	Congenital malformations of genital organs	Congenital bilateral absence of vas deferens
6	13Congenital malformations	Congenital malformations of the digestive system	Polycystic liver disease
6	13Congenital malformations	Congenital malformations of face and neck	Mandibulofacial dysostosis with alopecia
6	13Congenital malformations	Congenital malformations of eye	Knobloch syndrome
6	13Congenital malformations	Congenital malformations of the nervous system	You-Hoover-Fong syndrome
6	13Congenital malformations	Congenital malformations of the nervous system	Microcephaly, Amish type
6	12Congenital disorders of metabolism	Other congenital disorders of metabolism	Hyperbiliverdinemia
6	12Congenital disorders of metabolism	Other congenital disorders of metabolism	Hyperornithinemia-hyperammonemia-homocitrullinuria syndrome
6	12Congenital disorders of metabolism	Other congenital disorders of metabolism	Erythrocyte lactate transporter defect
6	12Congenital disorders of metabolism	Other congenital disorders of metabolism	Adiponectin deficiency
6	12Congenital disorders of metabolism	Mitochondrial diseases	Bjornstad syndrome
6	12Congenital disorders of metabolism	Mitochondrial diseases	Mohr-Tranebjaerg syndrome
6	12Congenital disorders of metabolism	Mitochondrial diseases	Acyl-CoA dehydrogenase 9 deficiency
6	12Congenital disorders of metabolism	Mitochondrial diseases	GRACILE syndrome
6	12Congenital disorders of metabolism	Mitochondrial diseases	POLG related disorders
6	12Congenital disorders of metabolism	Mitochondrial diseases	Alpers syndrome
6	12Congenital disorders of metabolism	Mitochondrial diseases	The ataxia neuropathy spectrum
6	12Congenital disorders of metabolism	Mitochondrial diseases	Hyperlipoproteinemia type IIa
6	12Congenital disorders of metabolism	Mitochondrial diseases	Myoclonic Epilepsy and Ragged-Red Fiber Disease
6	12Congenital disorders of metabolism	Mitochondrial diseases	Mitochondrial phosphate carrier deficiency
6	12Congenital disorders of metabolism	Mitochondrial diseases	Leber hereditary optic neuropathy and dystonia
6	12Congenital disorders of metabolism	Mitochondrial diseases	MELAS Syndrome
6	12Congenital disorders of metabolism	Mitochondrial diseases	Mitochondrial complex II deficiency
6	12Congenital disorders of metabolism	Peroxisomal diseases	Adrenoleukodystrophy
6	12Congenital disorders of metabolism	Lysosomal storage diseases	Combined SAP deficiency
6	12Congenital disorders of metabolism	Lysosomal storage diseases	Acid phosphatase deficiency
6	12Congenital disorders of metabolism	Lysosomal storage diseases	Danon disease
6	12Congenital disorders of metabolism	Lysosomal storage diseases	Lysosomal acid lipase deficiency
6	12Congenital disorders of metabolism	Lysosomal storage diseases	Mucolipidosis IV
6	12Congenital disorders of metabolism	Lysosomal storage diseases	Mucolipidosis III
6	12Congenital disorders of metabolism	Lysosomal storage diseases	Mucolipidosis II
6	12Congenital disorders of metabolism	Lysosomal storage diseases	Gaucher disease
6	12Congenital disorders of metabolism	Lysosomal storage diseases	Niemann-Pick disease type A/B
6	12Congenital disorders of metabolism	Lysosomal storage diseases	Metachromatic leukodystrophy
6	12Congenital disorders of metabolism	Lysosomal storage diseases	Alpha-N-acetylgalactosaminidase deficiency
6	12Congenital disorders of metabolism	Lysosomal storage diseases	beta-Mannosidosis
6	12Congenital disorders of metabolism	Lysosomal storage diseases	Sialidosis
6	12Congenital disorders of metabolism	Lysosomal storage diseases	Mucopolysaccharidosis type VII
6	12Congenital disorders of metabolism	Lysosomal storage diseases	Mucopolysaccharidosis type VI
6	12Congenital disorders of metabolism	Lysosomal storage diseases	Mucopolysaccharidosis type II
6	12Congenital disorders of metabolism	Congenital disorders of ion transport and metabolism	Occipital horn syndrome
6	12Congenital disorders of metabolism	Congenital disorders of ion transport and metabolism	Acrodermatitis enteropathica
6	12Congenital disorders of metabolism	Congenital disorders of ion transport and metabolism	Wilson disease
6	12Congenital disorders of metabolism	Congenital disorders of ion transport and metabolism	Menkes syndrome
6	12Congenital disorders of metabolism	Congenital disorders of ion transport and metabolism	Cystic fibrosis
6	12Congenital disorders of metabolism	Congenital disorders of cofactor/vitamin metabolism	Biotinidase deficiency
6	12Congenital disorders of metabolism	Congenital disorders of cofactor/vitamin metabolism	Rotor syndrome
6	12Congenital disorders of metabolism	Congenital disorders of cofactor/vitamin metabolism	Dubin-Johnson syndrome
6	12Congenital disorders of metabolism	Congenital disorders of amino acid metabolism	Combined malonic and methylmalonic aciduria
6	12Congenital disorders of metabolism	Congenital disorders of amino acid metabolism	Malonyl-CoA decarboxylase deficiency
6	12Congenital disorders of metabolism	Congenital disorders of amino acid metabolism	Sulfite oxidase deficiency
6	12Congenital disorders of metabolism	Congenital disorders of amino acid metabolism	Alpha-methylacetoacetic aciduria
6	12Congenital disorders of metabolism	Congenital disorders of amino acid metabolism	Dicarboxylic aminoaciduria
6	12Congenital disorders of metabolism	Congenital disorders of amino acid metabolism	Brunner syndrome
6	12Congenital disorders of metabolism	Congenital disorders of amino acid metabolism	Ornithine transcarbamylase deficiency
6	12Congenital disorders of metabolism	Congenital disorders of amino acid metabolism	Carbamoyl phosphate synthetase I deficiency
6	12Congenital disorders of metabolism	Congenital disorders of amino acid metabolism	3-Hydroxy-3-methylglutaryl-CoA lyase deficiency
6	12Congenital disorders of metabolism	Congenital disorders of amino acid metabolism	3-Methylcrotonylglycinuria
6	12Congenital disorders of metabolism	Congenital disorders of glycan/glycoprotein metabolism	Multiple joint dislocations, short stature, craniofacial dysmorphism, and congenital heart defects
6	12Congenital disorders of metabolism	Congenital disorders of glycan/glycoprotein metabolism	Temtamy preaxial brachydactyly syndrome
6	12Congenital disorders of metabolism	Congenital disorders of glycan/glycoprotein metabolism	Tn syndrome
6	12Congenital disorders of metabolism	Congenital disorders of glycan/glycoprotein metabolism	Amish infantile epilepsy syndrome
6	12Congenital disorders of metabolism	Congenital disorders of glycan/glycoprotein metabolism	Congenital muscular dystrophy type 1C
6	12Congenital disorders of metabolism	Congenital disorders of glycan/glycoprotein metabolism	Sialidosis
6	12Congenital disorders of metabolism	Congenital disorders of glycan/glycoprotein metabolism	beta-Mannosidosis
6	12Congenital disorders of metabolism	Congenital disorders of glycan/glycoprotein metabolism	Mucolipidosis II
6	12Congenital disorders of metabolism	Congenital disorders of glycan/glycoprotein metabolism	Mucopolysaccharidosis type VII
6	12Congenital disorders of metabolism	Congenital disorders of glycan/glycoprotein metabolism	Mucopolysaccharidosis type VI
6	12Congenital disorders of metabolism	Congenital disorders of glycan/glycoprotein metabolism	Mucopolysaccharidosis type II
6	12Congenital disorders of metabolism	Congenital disorders of lipid/glycolipid metabolism	Neutral lipid storage disease with myopathy
6	12Congenital disorders of metabolism	Congenital disorders of lipid/glycolipid metabolism	Autosomal recessive mental retardation-42
6	12Congenital disorders of metabolism	Congenital disorders of lipid/glycolipid metabolism	PIGM-congenital disorder of glycosylation
6	12Congenital disorders of metabolism	Congenital disorders of lipid/glycolipid metabolism	Familial renal glucosuria
6	12Congenital disorders of metabolism	Congenital disorders of lipid/glycolipid metabolism	Combined lipase deficiency
6	12Congenital disorders of metabolism	Congenital disorders of lipid/glycolipid metabolism	Chylomicron retention disease
6	12Congenital disorders of metabolism	Congenital disorders of lipid/glycolipid metabolism	Cystic leukoencephalopathy without megalencephaly
6	12Congenital disorders of metabolism	Congenital disorders of lipid/glycolipid metabolism	Leukoencephalopathy with dystonia and motor neuropathy
6	12Congenital disorders of metabolism	Congenital disorders of lipid/glycolipid metabolism	Leukoencephalopathy with brain stem and spinal cord involvement and lactate elevation
6	12Congenital disorders of metabolism	Congenital disorders of lipid/glycolipid metabolism	Leukoencephalopathy with vanishing white matter
6	12Congenital disorders of metabolism	Congenital disorders of lipid/glycolipid metabolism	Glycerol kinase deficiency
6	12Congenital disorders of metabolism	Congenital disorders of lipid/glycolipid metabolism	Nasu-Hakola disease
6	12Congenital disorders of metabolism	Congenital disorders of lipid/glycolipid metabolism	Carnitine-acylcarnitine translocase deficiency
6	12Congenital disorders of metabolism	Congenital disorders of lipid/glycolipid metabolism	Carnitine palmitoyltransferase II deficiency
6	12Congenital disorders of metabolism	Congenital disorders of lipid/glycolipid metabolism	Carnitine palmitoyltransferase I deficiency
6	12Congenital disorders of metabolism	Congenital disorders of lipid/glycolipid metabolism	VLCAD deficiency
6	12Congenital disorders of metabolism	Congenital disorders of lipid/glycolipid metabolism	MCAD deficiency
6	12Congenital disorders of metabolism	Congenital disorders of lipid/glycolipid metabolism	SCAD deficiency
6	12Congenital disorders of metabolism	Congenital disorders of lipid/glycolipid metabolism	Alpha-N-acetylgalactosaminidase deficiency
6	12Congenital disorders of metabolism	Congenital disorders of lipid/glycolipid metabolism	Mucolipidosis IV
6	12Congenital disorders of metabolism	Congenital disorders of lipid/glycolipid metabolism	Multiple sulfatase deficiency
6	12Congenital disorders of metabolism	Congenital disorders of lipid/glycolipid metabolism	Metachromatic leukodystrophy
6	12Congenital disorders of metabolism	Congenital disorders of lipid/glycolipid metabolism	Niemann-Pick disease type A/B
6	12Congenital disorders of metabolism	Congenital disorders of lipid/glycolipid metabolism	Gaucher disease
6	12Congenital disorders of metabolism	Congenital disorders of lipid/glycolipid metabolism	X-linked ichthyosis
6	12Congenital disorders of metabolism	Congenital disorders of lipid/glycolipid metabolism	Lysosomal acid lipase deficiency
6	12Congenital disorders of metabolism	Congenital disorders of lipid/glycolipid metabolism	Dorfman-Chanarin syndrome
6	12Congenital disorders of metabolism	Congenital disorders of lipid/glycolipid metabolism	Sjogren-Larsson syndrome
6	12Congenital disorders of metabolism	Congenital disorders of lipid/glycolipid metabolism	Smith-Lemli-Opitz syndrome
6	12Congenital disorders of metabolism	Congenital disorders of lipid/glycolipid metabolism	Hyperlipoproteinemia type IIa
6	12Congenital disorders of metabolism	Congenital disorders of lipid/glycolipid metabolism	Familial hypercholesterolemia
6	12Congenital disorders of metabolism	Congenital disorders of lipid/glycolipid metabolism	Sitosterolemia
6	12Congenital disorders of metabolism	Congenital disorders of lipid/glycolipid metabolism	Adrenoleukodystrophy
6	12Congenital disorders of metabolism	Congenital disorders of carbohydrate metabolism	Trehalase deficiency
6	12Congenital disorders of metabolism	Congenital disorders of carbohydrate metabolism	Glycogen storage disease type II
6	12Congenital disorders of metabolism	Congenital disorders of carbohydrate metabolism	Congenital lactase deficiency
6	12Congenital disorders of metabolism	Congenital disorders of carbohydrate metabolism	Pyruvate carboxylase deficiency
6	12Congenital disorders of metabolism	Congenital disorders of carbohydrate metabolism	Pyruvate dehydrogenase phosphatase deficiency
6	12Congenital disorders of metabolism	Congenital disorders of carbohydrate metabolism	Pyruvate dehydrogenase E3-binding protein deficiency
6	12Congenital disorders of metabolism	Congenital disorders of carbohydrate metabolism	Pyruvate dehydrogenase E2 deficiency
6	12Congenital disorders of metabolism	Congenital disorders of carbohydrate metabolism	Pyruvate dehydrogenase E1-beta deficiency
6	11Skin diseases	Skin and soft tissue diseases	Transient neonatal zinc deficiency
6	11Skin diseases	Skin and soft tissue diseases	Vibratory urticaria
6	11Skin diseases	Skin and soft tissue diseases	Stevens-Johnson syndrome and toxic epidermal necrolysis
6	11Skin diseases	Skin and soft tissue diseases	Cole disease
6	11Skin diseases	Skin and soft tissue diseases	Nephropathy with pretibial epidermolysis bullosa and deafness
6	10Musculoskeletal diseases	Other musculoskeletal diseases	Seronegative arthritis
6	10Musculoskeletal diseases	Muscular diseases	Autophagic vacuolar myopathy
6	10Musculoskeletal diseases	Muscular diseases	Brody myopathy
6	10Musculoskeletal diseases	Muscular diseases	Sarcoglycanopathies
6	10Musculoskeletal diseases	Muscular diseases	Congenital muscular dystrophy type 1D
6	10Musculoskeletal diseases	Muscular diseases	Congenital muscular dystrophy type 1C
6	10Musculoskeletal diseases	Muscular diseases	Fukuyama congenital muscular dystrophy
6	10Musculoskeletal diseases	Muscular diseases	Myosclerosis
6	10Musculoskeletal diseases	Skeletal diseases	Ankylosing spondylitis
6	10Musculoskeletal diseases	Skeletal diseases	Spondyloenchondrodysplasia with immune dysregulation (SPENCDI)
6	10Musculoskeletal diseases	Skeletal diseases	Progressive osseous heteroplasia
6	9Reproductive system diseases	Reproductive system diseases	Oocyte maturation defect
6	9Reproductive system diseases	Reproductive system diseases	Ovarian hyperstimulation syndrome
6	8Urinary system diseases	Kidney diseases	Nephropathy with pretibial epidermolysis bullosa and deafness
6	8Urinary system diseases	Kidney diseases	Urofacial syndrome
6	8Urinary system diseases	Kidney diseases	Pierson syndrome
6	8Urinary system diseases	Kidney diseases	Combined proximal and distal renal tubular acidosis
6	8Urinary system diseases	Kidney diseases	Proximal renal tubular acidosis (RTA type 2)
6	7Digestive system diseases	Pancreas diseases	Exocrine pancreatic insufficiency, dyserythropoietic anemia, and calvarial hyperostosis
6	7Digestive system diseases	Liver diseases	Gallbladder disease
6	7Digestive system diseases	Mouth and dental diseases	Solitary median maxillary central incisor syndrome
6	7Digestive system diseases	Mouth and dental diseases	Primary failure of tooth eruption
6	6Endocrine and metabolic diseases	Other endocrine and metabolic diseases	Prohormone convertase 1/3 deficiency
6	6Endocrine and metabolic diseases	Other endocrine and metabolic diseases	Wernicke encephalopathy
6	6Endocrine and metabolic diseases	Other endocrine and metabolic diseases	Hutchinson-Gilford progeria syndrome
6	6Endocrine and metabolic diseases	Adrenal gland diseases	Achalasia-Addisonianism-Alacrima syndrome
6	6Endocrine and metabolic diseases	Adrenal gland diseases	Corticosteroid-binding globulin (CBG) deficiency
6	6Endocrine and metabolic diseases	Adrenal gland diseases	Cortisone reductase deficiency
6	6Endocrine and metabolic diseases	Parathyroid diseases	Pseudohypoparathyroidism
6	6Endocrine and metabolic diseases	Thyroid gland diseases	Congenital hyperthyroidism
6	6Endocrine and metabolic diseases	Thyroid gland diseases	Allan-Herndon-Dudley syndrome
6	6Endocrine and metabolic diseases	Hypothalamus and pituitary gland diseases	Isolated TSH deficiency
6	6Endocrine and metabolic diseases	Hypothalamus and pituitary gland diseases	Isolated follicle-stimulating hormone deficiency
6	6Endocrine and metabolic diseases	Hypothalamus and pituitary gland diseases	Familial male-limited precocious puberty
6	6Endocrine and metabolic diseases	Hypothalamus and pituitary gland diseases	Neurohypophyseal diabetes insipidus (NPDI)
6	6Endocrine and metabolic diseases	Diabetes	Wolfram syndrome
6	6Endocrine and metabolic diseases	Diabetes	Wolcott-Rallison syndrome
6	5Respiratory diseases	Tracheobronchial diseases	Diffuse panbronchiolitis
6	5Respiratory diseases	Lung diseases	Pulmonary alveolar microlithiasis
6	4Cardiovascular diseases	Hematologic diseases	Familial pseudohyperkalemia
6	4Cardiovascular diseases	Hematologic diseases	Overhydrated hereditary stomatocytosis
6	4Cardiovascular diseases	Hematologic diseases	Hypermanganesemia with dystonia
6	4Cardiovascular diseases	Hematologic diseases	Hypercatabolic hypoproteinemia
6	4Cardiovascular diseases	Hematologic diseases	Hereditary folate malabsorption
6	4Cardiovascular diseases	Hematologic diseases	Rh-null hemolytic anemia (RHN)
6	4Cardiovascular diseases	Hematologic diseases	Thiamine-responsive megaloblastic anemia
6	4Cardiovascular diseases	Hematologic diseases	Scott syndrome
6	4Cardiovascular diseases	Hematologic diseases	Paroxysmal nocturnal hemoglobinuria
6	4Cardiovascular diseases	Hematologic diseases	Adult i phenotype
6	4Cardiovascular diseases	Hematologic diseases	Exocrine pancreatic insufficiency, dyserythropoietic anemia, and calvarial hyperostosis
6	4Cardiovascular diseases	Hematologic diseases	Methemoglobinemia
6	4Cardiovascular diseases	Vascular diseases	Sturge-Weber syndrome
6	4Cardiovascular diseases	Vascular diseases	Calcification of joints and arteries
6	4Cardiovascular diseases	Vascular diseases	Cerebral autosomal recessive arteriopathy with subcortical infarcts and leukoencephalopathy
6	4Cardiovascular diseases	Cardiac diseases	Barth syndrome
6	3Nervous system diseases	Other nervous and sensory system diseases	Boucher-Neuhauser syndrome
6	3Nervous system diseases	Other nervous and sensory system diseases	Laurence-Moon syndrome
6	3Nervous system diseases	Other nervous and sensory system diseases	Autosomal dominant sensory ataxia
6	3Nervous system diseases	Other nervous and sensory system diseases	Wernicke encephalopathy
6	3Nervous system diseases	Other nervous and sensory system diseases	Hereditary neuropathy with liability to pressure palsies
6	3Nervous system diseases	Other nervous and sensory system diseases	Jensen syndrome
6	3Nervous system diseases	Other nervous and sensory system diseases	Aromatic L-amino acid decarboxylase deficiency
6	3Nervous system diseases	Other nervous and sensory system diseases	Roussy-Levy syndrome
6	3Nervous system diseases	Other nervous and sensory system diseases	Hereditary neuralgic amyotrophy
6	3Nervous system diseases	Other nervous and sensory system diseases	Dopamine beta-hydroxylase deficiency
6	3Nervous system diseases	Other nervous and sensory system diseases	Alternating hemiplegia of childhood
6	3Nervous system diseases	Other nervous and sensory system diseases	Mohr-Tranebjaerg syndrome
6	3Nervous system diseases	Eye disease	Choroideremia
6	3Nervous system diseases	Eye disease	Optic atrophy
6	3Nervous system diseases	Eye disease	Jalili syndrome
6	3Nervous system diseases	Eye disease	Bradyopsia
6	3Nervous system diseases	Eye disease	Achromatopsia
6	3Nervous system diseases	Eye disease	Schnyder corneal dystrophy
6	3Nervous system diseases	Eye disease	Fleck corneal dystrophy
6	3Nervous system diseases	Eye disease	Macular corneal dystrophy
6	3Nervous system diseases	Eye disease	Gelatinous drop-like corneal dystrophy
6	3Nervous system diseases	Epilepsy	PCDH19-related epilepsy syndrome
6	3Nervous system diseases	Epilepsy	Amish infantile epilepsy syndrome
6	3Nervous system diseases	Epilepsy	Autosomal dominant nocturnal frontal lobe epilepsy (ADNFLE)
6	3Nervous system diseases	Neurodegenerative diseases	Global cerebral hypomyelination
6	3Nervous system diseases	Neurodegenerative diseases	Cystic leukoencephalopathy without megalencephaly
6	3Nervous system diseases	Neurodegenerative diseases	Leukoencephalopathy with dystonia and motor neuropathy
6	3Nervous system diseases	Neurodegenerative diseases	Leukoencephalopathy with brain stem and spinal cord involvement and lactate elevation
6	3Nervous system diseases	Neurodegenerative diseases	Leukoencephalopathy with vanishing white matter
6	3Nervous system diseases	Neurodegenerative diseases	Posterior column ataxia with retinitis pigmentosa
6	3Nervous system diseases	Neurodegenerative diseases	Brown-Vialetto-Van Laere syndrome
6	3Nervous system diseases	Neurodegenerative diseases	PNPLA6-related disorders
6	3Nervous system diseases	Neurodegenerative diseases	Guillain-Barre syndrome
6	3Nervous system diseases	Neurodegenerative diseases	Choreoacanthocytosis
6	3Nervous system diseases	Neurodegenerative diseases	Marinesco-Sjogren syndrome
6	3Nervous system diseases	Neurodegenerative diseases	Familial dementia
6	3Nervous system diseases	Neurodegenerative diseases	Polyneuropathy, hearing loss, ataxia, retinitis pigmentosa, and cataract
6	3Nervous system diseases	Neurodegenerative diseases	Agenesis of the corpus callosum with peripheral neuropathy (ACCPN)
6	3Nervous system diseases	Neurodegenerative diseases	Friedreich ataxia
6	2Immune system diseases	Other immune system diseases	STING-associated vasculopathy with onset in infancy
6	2Immune system diseases	Other immune system diseases	Eosinophil peroxidase deficiency
6	2Immune system diseases	Primary immunodeficiency	Bare lymphocyte syndrome type1
6	2Immune system diseases	Allergies and autoimmune diseases	Ankylosing spondylitis
6	2Immune system diseases	Primary immunodeficiency	P14 deficiency
6	12Congenital disorders of metabolism	Mitochondrial diseases	Mitochondrial complex I deficiency
6	12Congenital disorders of metabolism	Mitochondrial diseases	Mitochondrial complex III deficiency
6	12Congenital disorders of metabolism	Congenital disorders of amino acid metabolism	Maple syrup urine disease
6	12Congenital disorders of metabolism	Congenital disorders of glycan/glycoprotein metabolism	Congenital disorders of glycosylation type I
6	12Congenital disorders of metabolism	Mitochondrial diseases	Diseases of the tricarboxylic acid cycle
6	12Congenital disorders of metabolism	Congenital disorders of glycan/glycoprotein metabolism	Mucopolysaccharidosis type III
6	12Congenital disorders of metabolism	Lysosomal storage diseases	Mucopolysaccharidosis type III
6	12Congenital disorders of metabolism	Congenital disorders of cofactor/vitamin metabolism	Hyperbilirubinemia
6	13Congenital malformations	Other congenital malformations	Microphthalmia with linear skin defects syndrome
6	12Congenital disorders of metabolism	Mitochondrial diseases	Multiple mitochondrial dysfunctions syndrome
6	12Congenital disorders of metabolism	Congenital disorders of glycan/glycoprotein metabolism	Multiple exostoses
6	11Skin diseases	Skin and soft tissue diseases	Epidermodysplasia verruciformis
6	12Congenital disorders of metabolism	Congenital disorders of glycan/glycoprotein metabolism	Sialuria
6	12Congenital disorders of metabolism	Lysosomal storage diseases	Sialuria
6	3Nervous system diseases	Neurodegenerative diseases	Coenzyme Q10 deficiency
6	12Congenital disorders of metabolism	Mitochondrial diseases	Leigh syndrome
6	4Cardiovascular diseases	Hematologic diseases	Sideroblastic anemia
6	13Congenital malformations	Congenital malformations of the musculoskeletal system	Auriculocondylar syndrome
6	12Congenital disorders of metabolism	Congenital disorders of lipid/glycolipid metabolism	Multiple congenital anomalies-hypotonia-seizures syndrome
6	13Congenital malformations	Other congenital malformations	Multiple pterygium syndrome
6	12Congenital disorders of metabolism	Congenital disorders of amino acid metabolism	Oculocutaneous albinism
6	10Musculoskeletal diseases	Muscular diseases	Muscular dystrophy-dystroglycanopathy type B
6	12Congenital disorders of metabolism	Congenital disorders of glycan/glycoprotein metabolism	Muscular dystrophy-dystroglycanopathy type B
6	12Congenital disorders of metabolism	Congenital disorders of lipid/glycolipid metabolism	Hyperphosphatasia with mental retardation syndrome
6	12Congenital disorders of metabolism	Congenital disorders of lipid/glycolipid metabolism	Inherited glycosylphosphatidylinositol deficiencies
6	12Congenital disorders of metabolism	Congenital disorders of lipid/glycolipid metabolism	Neuronal ceroid lipofuscinosis
6	12Congenital disorders of metabolism	Lysosomal storage diseases	Neuronal ceroid lipofuscinosis
6	13Congenital malformations	Congenital malformations of the musculoskeletal system	Syndactyly
6	13Congenital malformations	Other congenital malformations	Fraser syndrome
6	6Endocrine and metabolic diseases	Thyroid gland diseases	Thyroid dyshormonogenesis
6	13Congenital malformations	Congenital malformations of skin	Erythrokeratodermia variabilis
6	12Congenital disorders of metabolism	Congenital disorders of glycan/glycoprotein metabolism	Mucopolysaccharidosis type IV
6	12Congenital disorders of metabolism	Lysosomal storage diseases	Mucopolysaccharidosis type IV
6	3Nervous system diseases	Epilepsy	Progressive myoclonic epilepsy (PME/ EPM)
6	12Congenital disorders of metabolism	Congenital disorders of amino acid metabolism	Primary hyperammonemic disorders (Urea cycle disorders)
6	12Congenital disorders of metabolism	Mitochondrial diseases	Mitochondrial DNA depletion syndrome
6	12Congenital disorders of metabolism	Congenital disorders of ion transport and metabolism	Hemochromatosis (HFE)
6	12Congenital disorders of metabolism	Lysosomal storage diseases	Sphingolipidosis
6	3Nervous system diseases	Epilepsy	Symptomatic generalized epilepsies
6	12Congenital disorders of metabolism	Peroxisomal diseases	Zellweger syndrome
6	12Congenital disorders of metabolism	Peroxisomal diseases	Peroxisome biogenesis disorder
6	12Congenital disorders of metabolism	Peroxisomal diseases	Neonatal adrenoleukodystrophy
6	12Congenital disorders of metabolism	Congenital disorders of lipid/glycolipid metabolism	Disorders of mitochondrial fatty-acid oxidation
6	12Congenital disorders of metabolism	Lysosomal storage diseases	Mucopolysaccharidosis
6	10Musculoskeletal diseases	Muscular diseases	Congenital muscular dystrophies (CMD/MDC)
6	13Congenital malformations	Congenital malformations of the nervous system	Muscular dystrophy-dystroglycanopathy type A
6	10Musculoskeletal diseases	Muscular diseases	Muscular dystrophy-dystroglycanopathy type A
6	12Congenital disorders of metabolism	Congenital disorders of glycan/glycoprotein metabolism	Muscular dystrophy-dystroglycanopathy type A
6	10Musculoskeletal diseases	Muscular diseases	Muscular dystrophy-dystroglycanopathy type C
6	12Congenital disorders of metabolism	Congenital disorders of amino acid metabolism	3-Methylglutaconic aciduria
6	12Congenital disorders of metabolism	Mitochondrial diseases	ATP synthase deficiency
8	12Congenital disorders of metabolism	Congenital disorders of amino acid metabolism	Tyrosinemia
8	12Congenital disorders of metabolism	Congenital disorders of cofactor/vitamin metabolism	Erythropoietic porphyria
8	4Cardiovascular diseases	Hematologic diseases	Combined deficiency of factors V and VIII
8	13Congenital malformations	Congenital malformations of the musculoskeletal system	Ellis-van Creveld syndrome
8	13Congenital malformations	Congenital malformations of the musculoskeletal system	Weyers acrodental dysostosis
8	8Urinary system diseases	Kidney diseases	Renal hypouricemia
8	12Congenital disorders of metabolism	Mitochondrial diseases	Mitochondrial trifunctional protein deficiency
8	4Cardiovascular diseases	Hematologic diseases	Anemia due to disorders of nucleotide metabolism
8	12Congenital disorders of metabolism	Congenital disorders of amino acid metabolism	Citrullinemia
8	12Congenital disorders of metabolism	Congenital disorders of cofactor/vitamin metabolism	Porphyria
8	12Congenital disorders of metabolism	Mitochondrial diseases	Encephalopathy due to defective mitochondrial and peroxisomal fission
8	13Congenital malformations	Other congenital malformations	Zimmermann-Laband syndrome
8	12Congenital disorders of metabolism	Congenital disorders of amino acid metabolism	D-2-hydroxyglutaric aciduria
8	12Congenital disorders of metabolism	Congenital disorders of carbohydrate metabolism	Primary hyperoxaluria
8	12Congenital disorders of metabolism	Mitochondrial diseases	Alpha-ketoglutarate dehydrogenase complex deficiency
8	13Congenital malformations	Other congenital malformations	Oral-facial-digital syndrome
8	12Congenital disorders of metabolism	Congenital disorders of glycan/glycoprotein metabolism	Galactosialidosis
8	12Congenital disorders of metabolism	Lysosomal storage diseases	Galactosialidosis
8	12Congenital disorders of metabolism	Peroxisomal diseases	Infantile Refsum disease
8	13Congenital malformations	Congenital malformations of the nervous system	COACH syndrome
8	13Congenital malformations	Congenital malformations of the urinary system	Meckel syndrome
8	13Congenital malformations	Other congenital malformations	Simpson-Golabi-Behmel syndrome
8	12Congenital disorders of metabolism	Congenital disorders of glycan/glycoprotein metabolism	Congenital disorders of glycosylation type II
8	13Congenital malformations	Congenital malformations of the nervous system	Joubert syndrome
8	2Immune system diseases	Other immune system diseases	Giant cell arteritis
8	4Cardiovascular diseases	Vascular diseases	Giant cell arteritis
8	6Endocrine and metabolic diseases	Hypothalamus and pituitary gland diseases	Precocious puberty
8	13Congenital malformations	Other congenital malformations	Microcephaly, short stature, and impaired glucose metabolism
8	12Congenital disorders of metabolism	Congenital disorders of ion transport and metabolism	Familial hypercholanemia
8	13Congenital malformations	Other congenital malformations	Infantile hypotonia with psychomotor retardation and characteristic facies
8	13Congenital malformations	Other congenital malformations	Perrault syndrome
8	2Immune system diseases	Primary immunodeficiency	Griscelli syndrome
8	8Urinary system diseases	Kidney diseases	Vesicoureteral reflux
8	12Congenital disorders of metabolism	Peroxisomal diseases	Rhizomelic chondrodysplasia punctata
8	13Congenital malformations	Congenital malformations of the musculoskeletal system	Rhizomelic chondrodysplasia punctata
8	12Congenital disorders of metabolism	Congenital disorders of carbohydrate metabolism	Pyruvate dehydrogenase complex deficiency
8	13Congenital malformations	Congenital malformations of skin	Woolly hair
8	13Congenital malformations	Congenital malformations of the nervous system	Microcephaly syndrome
8	13Congenital malformations	Other congenital malformations	Heterotaxy
8	13Congenital malformations	Congenital malformations of the musculoskeletal system	Acrofacial dysostosis
8	10Musculoskeletal diseases	Muscular diseases	Emery-Dreifuss muscular dystrophy
8	3Nervous system diseases	Eye disease	Progressive external ophthalmoplegia
8	12Congenital disorders of metabolism	Mitochondrial diseases	Progressive external ophthalmoplegia
8	3Nervous system diseases	Neurodegenerative diseases	Spinal muscular atrophy
8	13Congenital malformations	Congenital malformations of the nervous system	Spina bifida
8	12Congenital disorders of metabolism	Congenital disorders of lipid/glycolipid metabolism	Hypomyelinating leukodystrophy
8	15Other diseases	Mental and behavioural disorders	Syndromic X-linked mental retardation
8	13Congenital malformations	Other congenital malformations	Kenny-Caffey syndrome
8	14Other congenital disorders	Chromosomal abnormalities	4p deletion syndrome
2	15Other diseases	Others	Rhabdoid predisposition syndrome
2	15Other diseases	Others	Li-Fraumeni syndrome
2	15Other diseases	Others	Familial skewed X-chromosome inactivation
2	14Other congenital disorders	Chromosomal abnormalities	Glass syndrome
2	14Other congenital disorders	Chromosomal abnormalities	Chromosome 15q24 microdeletion syndrome
2	14Other congenital disorders	Chromosomal abnormalities	Smith-Magenis syndrome
2	14Other congenital disorders	Chromosomal abnormalities	Mental retardation-stereotypic movements-epilepsy and/or cerebral malformations
2	13Congenital malformations	Other congenital malformations	Myhre syndrome
2	13Congenital malformations	Other congenital malformations	Floating-Harbor syndrome
2	13Congenital malformations	Other congenital malformations	Barber-Say syndrome
2	13Congenital malformations	Other congenital malformations	Ablepharon-macrostomia syndrome
2	13Congenital malformations	Other congenital malformations	Stocco dos Santos X-linked mental retardation syndrome
2	13Congenital malformations	Other congenital malformations	Meier-Gorlin syndrome
2	13Congenital malformations	Other congenital malformations	Wiedemann-Steiner syndrome
2	13Congenital malformations	Other congenital malformations	Marshall-Smith syndrome
2	13Congenital malformations	Other congenital malformations	Blepharophimosis-mental retardation syndrome
2	13Congenital malformations	Other congenital malformations	Genitopatellar syndrome
2	13Congenital malformations	Other congenital malformations	Young-Simpson syndrome
2	13Congenital malformations	Other congenital malformations	ATR-X syndrome
2	13Congenital malformations	Other congenital malformations	CHOPS syndrome
2	13Congenital malformations	Other congenital malformations	Perlman syndrome
2	13Congenital malformations	Other congenital malformations	Coffin-Siris syndrome
2	13Congenital malformations	Other congenital malformations	Hypoparathyroidism with sensorineural deafness and renal dysplasia
2	13Congenital malformations	Other congenital malformations	Congenital cataracts, facial dysmorphism, and neuropathy
2	13Congenital malformations	Other congenital malformations	Bohring-Opitz syndrome
2	13Congenital malformations	Other congenital malformations	Skeletal defects, genital hypoplasia, and mental retardation
2	13Congenital malformations	Other congenital malformations	Raine syndrome
2	13Congenital malformations	Other congenital malformations	Schinzel-Giedion midface retraction syndrome
2	13Congenital malformations	Other congenital malformations	Lujan-Fryns syndrome
2	13Congenital malformations	Other congenital malformations	Radioulnar synostosis with amegakaryocytic thrombocytopenia
2	13Congenital malformations	Other congenital malformations	Guttmacher syndrome
2	13Congenital malformations	Other congenital malformations	Ankyloblepharon-ctodermal defects-cleft lip/palate (AEC) syndrome and Rapp-Hodgkin syndrome
2	13Congenital malformations	Other congenital malformations	Shprintzen-Goldberg syndrome
2	13Congenital malformations	Other congenital malformations	Weaver syndrome
2	13Congenital malformations	Other congenital malformations	Sotos syndrome
2	13Congenital malformations	Other congenital malformations	Tooth and nail syndrome
2	13Congenital malformations	Other congenital malformations	Popliteal pterygium syndrome (PPS)
2	13Congenital malformations	Other congenital malformations	Townes-Brocks syndrome
2	13Congenital malformations	Other congenital malformations	Kabuki syndrome
2	13Congenital malformations	Other congenital malformations	CHARGE syndrome
2	13Congenital malformations	Other congenital malformations	Char syndrome
2	13Congenital malformations	Other congenital malformations	Disorders of nucleotide excision repair
2	13Congenital malformations	Other congenital malformations	Bloom syndrome
2	13Congenital malformations	Other congenital malformations	von Hippel-Lindau syndrome
2	13Congenital malformations	Other congenital malformations	Legius syndrome
2	13Congenital malformations	Other congenital malformations	Mowat-Wilson syndrome
2	13Congenital malformations	Other congenital malformations	Kleefstra syndrome
2	13Congenital malformations	Other congenital malformations	ADULT syndrome
2	13Congenital malformations	Other congenital malformations	Limb-mammary syndrome
2	13Congenital malformations	Other congenital malformations	Duane-radial ray syndrome and IVIC syndrome
2	13Congenital malformations	Other congenital malformations	Feingold syndrome
2	13Congenital malformations	Other congenital malformations	Rubinstein-Taybi syndrome
2	13Congenital malformations	Other congenital malformations	Pallister-Hall syndrome
2	13Congenital malformations	Other congenital malformations	SHOX-related short stature
2	13Congenital malformations	Other congenital malformations	Branchio-oto-renal syndrome
2	13Congenital malformations	Other congenital malformations	Craniofacial-deafness-hand syndrome
2	13Congenital malformations	Other congenital malformations	Campomelic dysplasia
2	13Congenital malformations	Other congenital malformations	Holt-Oram syndrome
2	13Congenital malformations	Congenital malformations of skin	Focal facial dermal dysplasia
2	13Congenital malformations	Congenital malformations of skin	Marie-Unna hereditary hypotrichosis
2	13Congenital malformations	Congenital malformations of skin	Xeroderma pigmentosum
2	13Congenital malformations	Congenital malformations of skin	Keratosis linearis with ichthyosis congenita and sclerosing keratoderma
2	13Congenital malformations	Congenital malformations of skin	Ectrodactyly-ectodermal dysplasia cleft-palate syndrome
2	13Congenital malformations	Congenital malformations of the musculoskeletal system	Greig cephalopolysyndactyly syndrome
2	13Congenital malformations	Congenital malformations of the musculoskeletal system	Oto-spondylo-megaepiphyseal dysplasia
2	13Congenital malformations	Congenital malformations of the musculoskeletal system	Postaxial polydactyly
2	13Congenital malformations	Congenital malformations of the musculoskeletal system	Nicolaides-Baraitser syndrome
2	13Congenital malformations	Congenital malformations of the musculoskeletal system	Congenital diaphragmatic hernia
2	13Congenital malformations	Congenital malformations of the musculoskeletal system	Polysyndactyly
2	13Congenital malformations	Congenital malformations of the musculoskeletal system	Congenital vertical talus
2	13Congenital malformations	Congenital malformations of the musculoskeletal system	Brachydactyly-syndactyly syndrome
2	13Congenital malformations	Congenital malformations of the musculoskeletal system	Spondylo-megaepiphyseal-metaphyseal dysplasia
2	13Congenital malformations	Congenital malformations of the musculoskeletal system	Ulnar-mammary syndrome
2	13Congenital malformations	Congenital malformations of the musculoskeletal system	ESCO2-related disorders
2	13Congenital malformations	Congenital malformations of the musculoskeletal system	Cleidocranial dysplasia
2	13Congenital malformations	Congenital malformations of the musculoskeletal system	Enlarged parietal foramina/cranium bifidum
2	13Congenital malformations	Congenital malformations of genital organs	Hand-foot-genital syndrome
2	13Congenital malformations	Congenital malformations of face and neck	Branchiooculofacial syndrome
2	13Congenital malformations	Congenital malformations of ear	Congenital aural atresia
2	13Congenital malformations	Congenital malformations of ear	Microtia hearing impairment and cleft palate (MHICP)
2	13Congenital malformations	Congenital malformations of eye	Ocular coloboma
2	13Congenital malformations	Congenital malformations of eye	Axenfeld-Rieger syndrome
2	13Congenital malformations	Congenital malformations of the nervous system	Hereditary congenital facial paresis
2	13Congenital malformations	Congenital malformations of the nervous system	Agnathia-otocephaly complex
2	13Congenital malformations	Congenital malformations of the nervous system	Septo-optic dysplasia
2	12Congenital disorders of metabolism	Other congenital disorders of metabolism	Ethylmalonic encephalopathy
2	12Congenital disorders of metabolism	Other congenital disorders of metabolism	Hypercalcemia infantile
2	12Congenital disorders of metabolism	Congenital disorders of cofactor/vitamin metabolism	Dihydrofolate reductase deficiency
2	12Congenital disorders of metabolism	Congenital disorders of cofactor/vitamin metabolism	Vitamin D-dependent rickets
2	12Congenital disorders of metabolism	Congenital disorders of amino acid metabolism	Tietz syndrome
2	12Congenital disorders of metabolism	Congenital disorders of amino acid metabolism	Congenital systemic glutamine deficiency
2	12Congenital disorders of metabolism	Congenital disorders of lipid/glycolipid metabolism	Familial combined hyperlipidemia
2	12Congenital disorders of metabolism	Congenital disorders of carbohydrate metabolism	Fanconi-Bickel syndrome
2	11Skin diseases	Skin and soft tissue diseases	UV-sensitive syndrome
2	11Skin diseases	Skin and soft tissue diseases	Alopecia universalis
2	11Skin diseases	Skin and soft tissue diseases	Pilomatricoma
2	11Skin diseases	Skin and soft tissue diseases	Atrichia with papular lesions
2	11Skin diseases	Skin and soft tissue diseases	Seborrhea-like dermatitis with psoriasiform element
2	10Musculoskeletal diseases	Muscular diseases	Myosin storage myopathy
2	10Musculoskeletal diseases	Muscular diseases	X-linked myopathy with postural muscle atrophy
2	10Musculoskeletal diseases	Muscular diseases	Reducing body myopathy
2	10Musculoskeletal diseases	Muscular diseases	Laing distal myopathy
2	10Musculoskeletal diseases	Skeletal diseases	Multicentric carpotarsal osteolysis syndrome
2	10Musculoskeletal diseases	Skeletal diseases	Diaphyseal dysplasia with anemia
2	7Digestive system diseases	Pancreas diseases	Pancreatic agenesis
2	7Digestive system diseases	Liver diseases	Hepatic venoocclusive disease with immunodeficiency
2	6Endocrine and metabolic diseases	Other endocrine and metabolic diseases	Werner syndrome
2	6Endocrine and metabolic diseases	Other endocrine and metabolic diseases	Nestor-Guillermo progeria syndrome
2	6Endocrine and metabolic diseases	Other endocrine and metabolic diseases	Zollinger-Ellison syndrome
2	6Endocrine and metabolic diseases	Adrenal gland diseases	Adrenal hypoplasia congenita
2	6Endocrine and metabolic diseases	Adrenal gland diseases	Addison disease
2	6Endocrine and metabolic diseases	Thyroid gland diseases	Bamforth-Lazarus syndrome
2	6Endocrine and metabolic diseases	Thyroid gland diseases	Brain-lung-thyroid syndrome
2	6Endocrine and metabolic diseases	Thyroid gland diseases	Thyroid hormone resistance syndrome
2	6Endocrine and metabolic diseases	Hypothalamus and pituitary gland diseases	Estrogen resistance syndrome
2	6Endocrine and metabolic diseases	Hypothalamus and pituitary gland diseases	Glucocorticoid resistance syndrome
2	6Endocrine and metabolic diseases	Hypothalamus and pituitary gland diseases	Adrenocorticotropic hormone deficiency
2	6Endocrine and metabolic diseases	Hypothalamus and pituitary gland diseases	Aromatase deficiency
2	6Endocrine and metabolic diseases	Hypothalamus and pituitary gland diseases	Aromatase excess syndrome
2	6Endocrine and metabolic diseases	Hypothalamus and pituitary gland diseases	X-linked panhypopituitarism
2	4Cardiovascular diseases	Hypertensive diseases	Hypertension exacerbated in pregnancy
2	4Cardiovascular diseases	Hypertensive diseases	Apparent mineralocorticoid excess syndrome
2	4Cardiovascular diseases	Hematologic diseases	Hereditary pyropoikilocytosis
2	4Cardiovascular diseases	Hematologic diseases	Diaphyseal dysplasia with anemia
2	4Cardiovascular diseases	Hematologic diseases	ATR-X syndrome
2	4Cardiovascular diseases	Cardiac diseases	Ventricular septal defect
2	4Cardiovascular diseases	Cardiac diseases	Persistent truncus arteriosus
2	4Cardiovascular diseases	Cardiac diseases	Double-outlet right ventricle
2	4Cardiovascular diseases	Cardiac diseases	Char syndrome
2	4Cardiovascular diseases	Cardiac diseases	Complete transposition of the great arteries
2	3Nervous system diseases	Other nervous and sensory system diseases	Familial dysautonomia
2	3Nervous system diseases	Other nervous and sensory system diseases	Neuromyelitis optica
2	3Nervous system diseases	Other nervous and sensory system diseases	Choroid plexus papilloma
2	3Nervous system diseases	Eye disease	Bietti crystalline corneoretinal dystrophy
2	3Nervous system diseases	Eye disease	Bosch-Boonstra optic atrophy syndrome
2	3Nervous system diseases	Eye disease	Autosomal dominant keratitis
2	3Nervous system diseases	Eye disease	Foveal hypoplasia
2	3Nervous system diseases	Eye disease	Sveinsson chorioretinal atrophy (SCRA)
2	3Nervous system diseases	Eye disease	Colorblindness
2	3Nervous system diseases	Eye disease	Blue cone monochromacy
2	3Nervous system diseases	Eye disease	Ring dermoid of cornea
2	3Nervous system diseases	Eye disease	Occult macular dystrophy
2	3Nervous system diseases	Eye disease	Enhanced S-cone syndrome
2	3Nervous system diseases	Neurodegenerative diseases	Cockayne syndrome
2	3Nervous system diseases	Neurodegenerative diseases	Ataxia-telangiectasia-like syndrome
2	3Nervous system diseases	Neurodegenerative diseases	Ataxia telangiectasia
2	3Nervous system diseases	Neurodegenerative diseases	Autosomal recessive spastic ataxia of Charlevoix-Saguenay (ARSACS)
2	3Nervous system diseases	Neurodegenerative diseases	Machado-Joseph disease
2	3Nervous system diseases	Neurodegenerative diseases	Spinal and bulbar muscular atrophy (SBMA)
2	2Immune system diseases	Other immune system diseases	Vici syndrome
2	2Immune system diseases	Other immune system diseases	Autoinflammation lipodystrophy and dermatosis syndrome
2	2Immune system diseases	Other immune system diseases	Neuromyelitis optica
2	2Immune system diseases	Other immune system diseases	Cryopyrin associated periodic syndrome
2	2Immune system diseases	Primary immunodeficiency	Autoimmune polyendocrinopathy syndrome type 1
2	2Immune system diseases	Primary immunodeficiency	IPEX syndrome
2	2Immune system diseases	Primary immunodeficiency	T-cell immunodeficiency congenital alopecia and nail dystrophy
2	2Immune system diseases	Primary immunodeficiency	RIDDLE syndrome
2	2Immune system diseases	Primary immunodeficiency	Bare lymphocyte syndrome type2
2	2Immune system diseases	Primary immunodeficiency	Neutrophil specific granule deficiency
2	2Immune system diseases	Primary immunodeficiency	Nijmegen syndrome
2	2Immune system diseases	Primary immunodeficiency	T+B+Severe combined immunodeficiencies (SCIDs)
2	2Immune system diseases	Primary immunodeficiency	Other humoral immunodeficiencies
2	2Immune system diseases	Allergies and autoimmune diseases	Asthma with nasal polyps and aspirin intolerance
2	1Cancers	Cancers of haematopoietic and lymphoid tissues	Hairy-cell leukemia
2	1Cancers	Cancers of haematopoietic and lymphoid tissues	Lymphoplasmacytic lymphoma
2	1Cancers	Cancers of haematopoietic and lymphoid tissues	Burkitt lymphoma
2	1Cancers	Cancers of haematopoietic and lymphoid tissues	Mantle cell lymphoma
2	1Cancers	Cancers of male genital organs	Testicular cancer
2	1Cancers	Cancers of soft tissues and bone	Primary peritoneal carcinoma
2	1Cancers	Cancers of soft tissues and bone	Clear cell sarcoma of soft tissue
2	1Cancers	Cancers of soft tissues and bone	Alveolar soft part sarcoma
2	1Cancers	Cancers of soft tissues and bone	Alveolar rhabdomyosarcoma
2	1Cancers	Cancers of soft tissues and bone	Myxoid liposarcoma
2	1Cancers	Cancers of soft tissues and bone	Extraskeletal myxoid chondrosarcoma
2	1Cancers	Head and neck cancers	Tonsillar cancer
2	1Cancers	Cancers of the digestive system	Pancreatic neuroendocrine tumor
2	13Congenital malformations	Other congenital malformations	Craniosynostoses
2	13Congenital malformations	Other congenital malformations	Defects in RecQ helicases
2	13Congenital malformations	Congenital malformations of eye	Aniridia
2	13Congenital malformations	Congenital malformations of the musculoskeletal system	Frontonasal dysplasia
2	4Cardiovascular diseases	Hematologic diseases	Congenital dyserythropoietic anemias (CDAs)
2	1Cancers	Cancers of eye, brain, and central nervous system	Retinoblastoma
2	2Immune system diseases	Primary immunodeficiency	Immunodeficiency associated with DNA repair defects
2	1Cancers	Cancers of soft tissues and bone	Osteosarcoma
2	15Other diseases	Others	Mismatch repair deficiency
2	13Congenital malformations	Congenital malformations of the musculoskeletal system	Sclerosteosis
2	13Congenital malformations	Other congenital malformations	OFC syndrome
2	1Cancers	Cancers of haematopoietic and lymphoid tissues	T lymphoblastic leukemia/lymphoma
2	6Endocrine and metabolic diseases	Hypothalamus and pituitary gland diseases	Combined pituitary hormone deficiency
2	12Congenital disorders of metabolism	Mitochondrial diseases	Mitochondrial neurogastrointestinal encephalomyopathy
2	11Skin diseases	Skin and soft tissue diseases	Localized autosomal recessive hypotrichosis
2	13Congenital malformations	Congenital malformations of skin	Pseudoxanthoma elasticum
2	13Congenital malformations	Congenital malformations of the nervous system	Schizencephaly
2	13Congenital malformations	Congenital malformations of the circulatory system	Hypoplastic left heart syndrome
2	6Endocrine and metabolic diseases	Thyroid gland diseases	Congenital nongoitrous hypothyroidism (CHNG)
2	12Congenital disorders of metabolism	Congenital disorders of amino acid metabolism	Ocular albinism
2	1Cancers	Cancers of the digestive system	Carcinoid
2	13Congenital malformations	Congenital malformations of the nervous system	Holoprosencephaly
2	10Musculoskeletal diseases	Skeletal diseases	Hyperostosis corticalis generalisata
2	13Congenital malformations	Congenital malformations of the musculoskeletal system	Desbuquois syndrome
2	4Cardiovascular diseases	Vascular diseases	Generalized arterial calcification of infancy
2	12Congenital disorders of metabolism	Congenital disorders of lipid/glycolipid metabolism	Krabbe disease
2	12Congenital disorders of metabolism	Lysosomal storage diseases	Krabbe disease
2	4Cardiovascular diseases	Cardiac diseases	Atrioventricular septal defect
2	13Congenital malformations	Other congenital malformations	Trichorhinophalangeal dysplasia
2	13Congenital malformations	Congenital malformations of skin	Keratosis follicularis spinulosa decalvans
2	6Endocrine and metabolic diseases	Diabetes	Transient neonatal diabetes mellitus
2	13Congenital malformations	Congenital malformations of the musculoskeletal system	Spondyloepimetaphyseal dysplasia with joint laxity type (SEMD-JL)
2	13Congenital malformations	Congenital malformations of the musculoskeletal system	Spondylocostal dysostosis
2	3Nervous system diseases	Ear disease	Deafness, X-linked
2	7Digestive system diseases	Gastrointestinal diseases	Familial adenomatous polyposis
2	3Nervous system diseases	Other nervous and sensory system diseases	Familial advanced sleep phase syndrome
2	13Congenital malformations	Other congenital malformations	Seckel syndrome
2	1Cancers	Cancers of male genital organs	Prostate cancer
2	4Cardiovascular diseases	Hematologic diseases	Myelodysplastic syndrome
2	13Congenital malformations	Other congenital malformations	Beckwith-Wiedemann syndrome
2	1Cancers	Cancers of the digestive system	Cancer of the anal canal
2	13Congenital malformations	Other congenital malformations	Cornelia de Lange syndrome
2	1Cancers	Cancers of soft tissues and bone	Ewing sarcoma
2	14Other congenital disorders	Ribosomopathies	Treacher Collins syndrome
2	9Reproductive system diseases	Reproductive system diseases	46,XX disorders of sex development (Disorders of gonadal development)
2	11Skin diseases	Skin and soft tissue diseases	Trichothiodystrophy
2	9Reproductive system diseases	Reproductive system diseases	46,XY disorders of sex development (Disorders of gonadal development)
2	12Congenital disorders of metabolism	Other congenital disorders of metabolism	Waardenburg syndrome
2	9Reproductive system diseases	Reproductive system diseases	46,XX disorders of sex development (Disorders related to androgen excess)
2	13Congenital malformations	Congenital malformations of eye	Peters anomaly
2	1Cancers	Cancers of the digestive system	Hepatic angiosarcoma
2	1Cancers	Cancers of the digestive system	Gallbladder cancer
2	1Cancers	Cancers of haematopoietic and lymphoid tissues	Follicular lymphoma
2	1Cancers	Cancers of the breast and female genital organs	Fallopian tube cancer
2	1Cancers	Head and neck cancers	Laryngeal cancer
2	1Cancers	Cancers of haematopoietic and lymphoid tissues	Chronic myeloid leukemia (CML)
2	4Cardiovascular diseases	Cardiac diseases	Tetralogy of Fallot
2	1Cancers	Cancers of haematopoietic and lymphoid tissues	B lymphoblastic leukemia/lymphoma
2	3Nervous system diseases	Neurodegenerative diseases	Ataxia with ocular apraxia
7	13Congenital malformations	Congenital malformations of skin	Porokeratosis
7	12Congenital disorders of metabolism	Congenital disorders of amino acid metabolism	Hypermethioninemia
7	15Other diseases	Others	Multiple cutaneous and uterine leiomyomata
7	14Other congenital disorders	Ribosomopathies	Shwachman-Diamond syndrome
7	13Congenital malformations	Other congenital malformations	Al-Raqad syndrome
7	13Congenital malformations	Other congenital malformations	Macrocephaly macrosomia facial dysmorphism syndrome
7	13Congenital malformations	Other congenital malformations	Corpus callosum, agenesis of, with mental retardation, ocular coloboma and micrognathia
7	13Congenital malformations	Other congenital malformations	Growth retardation, developmental delay, coarse facies, and early death
7	13Congenital malformations	Other congenital malformations	Cold-induced sweating syndrome
7	13Congenital malformations	Other congenital malformations	Hypoparathyroidism-retardation-dysmorphism syndrome
7	13Congenital malformations	Other congenital malformations	Revesz syndrome
7	13Congenital malformations	Other congenital malformations	Snyder-Robinson syndrome
7	13Congenital malformations	Other congenital malformations	Johanson-Blizzard syndrome
7	13Congenital malformations	Congenital malformations of skin	Papillon-Lefevre syndrome
7	13Congenital malformations	Congenital malformations of the musculoskeletal system	Spondylometaphyseal dysplasia, Sedaghatian type
7	13Congenital malformations	Congenital malformations of the musculoskeletal system	Cole-Carpenter syndrome
7	13Congenital malformations	Congenital malformations of the musculoskeletal system	Cranio-lenticulo-sutural dysplasia
7	13Congenital malformations	Congenital malformations of the musculoskeletal system	SEMD, Pakistani type
7	13Congenital malformations	Congenital malformations of the musculoskeletal system	Bruck syndrome
7	13Congenital malformations	Congenital malformations of eye	Primary congenital glaucoma
7	13Congenital malformations	Congenital malformations of the nervous system	Polyhydramnios, megalencephaly, and symptomatic epilepsy
7	12Congenital disorders of metabolism	Other congenital disorders of metabolism	Transient familial neonatal hyperbilirubinemia
7	12Congenital disorders of metabolism	Mitochondrial diseases	2,4-Dienoyl-CoA reductase deficiency
7	12Congenital disorders of metabolism	Mitochondrial diseases	Fumarase deficiency
7	12Congenital disorders of metabolism	Mitochondrial diseases	3-Hydroxyacyl-CoA dehydrogenase deficiency
7	12Congenital disorders of metabolism	Mitochondrial diseases	Methacrylic aciduria
7	12Congenital disorders of metabolism	Peroxisomal diseases	Acatalasemia
7	12Congenital disorders of metabolism	Peroxisomal diseases	D-bifunctional protein deficiency
7	12Congenital disorders of metabolism	Peroxisomal diseases	Peroxisomal acyl-CoA oxidase deficiency
7	12Congenital disorders of metabolism	Lysosomal storage diseases	Sandhoff disease
7	12Congenital disorders of metabolism	Lysosomal storage diseases	Tay-Sachs disease
7	12Congenital disorders of metabolism	Lysosomal storage diseases	Papillon-Lefevre syndrome
7	12Congenital disorders of metabolism	Lysosomal storage diseases	alpha-Mannosidosis
7	12Congenital disorders of metabolism	Lysosomal storage diseases	Mucopolysaccharidosis type IX
7	12Congenital disorders of metabolism	Lysosomal storage diseases	Fabry disease
7	12Congenital disorders of metabolism	Congenital disorders of ion transport and metabolism	X-linked dominant hypophosphatemic rickets
7	12Congenital disorders of metabolism	Congenital disorders of ion transport and metabolism	X-linked recessive hypophosphatemic rickets
7	12Congenital disorders of metabolism	Congenital disorders of cofactor/vitamin metabolism	Gilbert syndrome
7	12Congenital disorders of metabolism	Congenital disorders of cofactor/vitamin metabolism	Crigler-Najjar syndrome
7	12Congenital disorders of metabolism	Congenital disorders of nucleotide metabolism	Ribose 5-phosphate isomerase deficiency
7	12Congenital disorders of metabolism	Congenital disorders of nucleotide metabolism	AICA-ribosiduria
7	12Congenital disorders of metabolism	Congenital disorders of nucleotide metabolism	Beta-ureidopropionase deficiency
7	12Congenital disorders of metabolism	Congenital disorders of nucleotide metabolism	Dihydropyrimidine dehydrogenase deficiency
7	12Congenital disorders of metabolism	Congenital disorders of nucleotide metabolism	Orotic aciduria
7	12Congenital disorders of metabolism	Congenital disorders of nucleotide metabolism	Adenylosuccinate lyase deficiency
7	12Congenital disorders of metabolism	Congenital disorders of nucleotide metabolism	Adenine phosphoribosyltransferase deficiency
7	12Congenital disorders of metabolism	Congenital disorders of nucleotide metabolism	Lesch-Nyhan syndrome
7	12Congenital disorders of metabolism	Congenital disorders of amino acid metabolism	Vertebral, cardiac, renal, and limb defects syndrome
7	12Congenital disorders of metabolism	Congenital disorders of amino acid metabolism	Hydroxykynureninuria
7	12Congenital disorders of metabolism	Congenital disorders of amino acid metabolism	Asparagine synthetase deficiency
7	12Congenital disorders of metabolism	Congenital disorders of amino acid metabolism	Glucose 6-phosphate dehydrogenase deficiency
7	12Congenital disorders of metabolism	Congenital disorders of amino acid metabolism	GABA-transaminase deficiency
7	12Congenital disorders of metabolism	Congenital disorders of amino acid metabolism	Succinyl CoA:3-oxoacid CoA transferase (SCOT) deficiency
7	12Congenital disorders of metabolism	Congenital disorders of amino acid metabolism	Prolidase deficiency
7	12Congenital disorders of metabolism	Congenital disorders of amino acid metabolism	Phosphoserine aminotransferase deficiency
7	12Congenital disorders of metabolism	Congenital disorders of amino acid metabolism	Dimethylglycine dehydrogenase deficiency
7	12Congenital disorders of metabolism	Congenital disorders of amino acid metabolism	2-Methyl-3-hydroxybutyryl-CoA dehydrogenase (MHBD) deficiency
7	12Congenital disorders of metabolism	Congenital disorders of amino acid metabolism	Succinic semialdehyde dehydrogenase deficiency
7	12Congenital disorders of metabolism	Congenital disorders of amino acid metabolism	Guanidinoacetate methyltransferase deficiency
7	12Congenital disorders of metabolism	Congenital disorders of amino acid metabolism	Hyperprolinemia
7	12Congenital disorders of metabolism	Congenital disorders of amino acid metabolism	Ornithinaemia
7	12Congenital disorders of metabolism	Congenital disorders of amino acid metabolism	Cystathioninuria
7	12Congenital disorders of metabolism	Congenital disorders of amino acid metabolism	Isovaleric acidemia
7	12Congenital disorders of metabolism	Congenital disorders of glycan/glycoprotein metabolism	alpha-Mannosidosis
7	12Congenital disorders of metabolism	Congenital disorders of glycan/glycoprotein metabolism	Mucopolysaccharidosis type IX
7	12Congenital disorders of metabolism	Congenital disorders of lipid/glycolipid metabolism	Transaldolase deficiency
7	12Congenital disorders of metabolism	Congenital disorders of lipid/glycolipid metabolism	Pentosuria
7	12Congenital disorders of metabolism	Congenital disorders of lipid/glycolipid metabolism	LCHAD deficiency
7	12Congenital disorders of metabolism	Congenital disorders of lipid/glycolipid metabolism	Mevalonate kinase deficiency
7	12Congenital disorders of metabolism	Congenital disorders of lipid/glycolipid metabolism	Sandhoff disease
7	12Congenital disorders of metabolism	Congenital disorders of lipid/glycolipid metabolism	Tay-Sachs disease
7	12Congenital disorders of metabolism	Congenital disorders of lipid/glycolipid metabolism	Fabry disease
7	12Congenital disorders of metabolism	Congenital disorders of lipid/glycolipid metabolism	Abetalipoproteinemia
7	12Congenital disorders of metabolism	Congenital disorders of carbohydrate metabolism	Congenital glucose-galactose malabsorption
7	12Congenital disorders of metabolism	Congenital disorders of carbohydrate metabolism	Acute alcohol sensitivity
7	12Congenital disorders of metabolism	Congenital disorders of carbohydrate metabolism	Glycogen storage disease of heart
7	12Congenital disorders of metabolism	Congenital disorders of carbohydrate metabolism	Glycogen storage disease type XIV
7	12Congenital disorders of metabolism	Congenital disorders of carbohydrate metabolism	Glycogen storage disease type XIII
7	12Congenital disorders of metabolism	Congenital disorders of carbohydrate metabolism	Glycogen storage disease type XII
7	12Congenital disorders of metabolism	Congenital disorders of carbohydrate metabolism	Glycogen storage disease type XI
7	12Congenital disorders of metabolism	Congenital disorders of carbohydrate metabolism	Glycogen storage disease type X
7	12Congenital disorders of metabolism	Congenital disorders of carbohydrate metabolism	Glycogen storage disease type VII
7	12Congenital disorders of metabolism	Congenital disorders of carbohydrate metabolism	Glycogen storage disease type VI
7	12Congenital disorders of metabolism	Congenital disorders of carbohydrate metabolism	Glycogen storage disease type IV
7	12Congenital disorders of metabolism	Congenital disorders of carbohydrate metabolism	Glycogen storage disease type III
7	12Congenital disorders of metabolism	Congenital disorders of carbohydrate metabolism	Galactose epimerase deficiency
7	12Congenital disorders of metabolism	Congenital disorders of carbohydrate metabolism	Galactokinase deficiency
7	12Congenital disorders of metabolism	Congenital disorders of carbohydrate metabolism	Dihydrolipoamide dehydrogenase deficiency
7	11Skin diseases	Skin and soft tissue diseases	Poikiloderma, hereditary fibrosing, with tendon contractures, myopathy, and pulmonary fibrosis
7	11Skin diseases	Skin and soft tissue diseases	Haim-Munk syndrome
7	11Skin diseases	Skin and soft tissue diseases	Kindler syndrome
7	9Reproductive system diseases	Reproductive system diseases	Globozoospermia
7	9Reproductive system diseases	Reproductive system diseases	Recurrent hydatidiform moles
7	8Urinary system diseases	Kidney diseases	Low molecular weight proteinuria with hypercalciuria and nephrocalcinosis
7	8Urinary system diseases	Kidney diseases	X-linked recessive nephrolithiasis with renal failure
7	8Urinary system diseases	Kidney diseases	X-linked recessive hypophosphatemic rickets
7	8Urinary system diseases	Kidney diseases	X-linked hypercalciuric nephrolithiasis
7	7Digestive system diseases	Mouth and dental diseases	Prepubertal periodontitis
7	4Cardiovascular diseases	Hematologic diseases	Anemia due to disorders of glycolytic enzymes
7	4Cardiovascular diseases	Vascular diseases	Proliferative vasculopathy and hydranencephaly-hydrocephaly syndrome
7	4Cardiovascular diseases	Cardiac diseases	Wolff-Parkinson-White (WPW) syndrome
7	3Nervous system diseases	Other nervous and sensory system diseases	Congenital pain insensitivity with anhidrosis
7	3Nervous system diseases	Other nervous and sensory system diseases	Retinal vasculopathy with cerebral leukodystrophy
7	3Nervous system diseases	Eye disease	Infantile cerebellar-retinal degeneration
7	3Nervous system diseases	Eye disease	Late-onset retinal degeneration
7	3Nervous system diseases	Epilepsy	Pyridoxine-dependent epilepsy
7	3Nervous system diseases	Epilepsy	Pyridoxamine-5-phosphate oxidase (PNPO) deficiency
7	3Nervous system diseases	Epilepsy	Unverricht-Lundborg disease
7	3Nervous system diseases	Neurodegenerative diseases	Aminoacylase 1 deficiency
7	2Immune system diseases	Other immune system diseases	Mevalonate kinase deficiency
7	2Immune system diseases	Other immune system diseases	Familial chilblain lupus (FCL)
7	2Immune system diseases	Primary immunodeficiency	Severe combined immunodeficiency with microcephaly, growth retardation, and sensitivity to ionizing radiation
7	2Immune system diseases	Primary immunodeficiency	Reticular dysgenesis
7	2Immune system diseases	Primary immunodeficiency	LIG4 syndrome
7	2Immune system diseases	Primary immunodeficiency	Familial hemophagocytic lymphohistiocytosis
7	12Congenital disorders of metabolism	Congenital disorders of amino acid metabolism	Homocystinuria
7	12Congenital disorders of metabolism	Mitochondrial diseases	Infantile liver failure
7	12Congenital disorders of metabolism	Congenital disorders of carbohydrate metabolism	Galactosemia
7	12Congenital disorders of metabolism	Congenital disorders of carbohydrate metabolism	Glycogen storage diseases
7	4Cardiovascular diseases	Hematologic diseases	Anemia due to disorders of glutathione metabolism
7	12Congenital disorders of metabolism	Congenital disorders of amino acid metabolism	Anemia due to disorders of glutathione metabolism
7	12Congenital disorders of metabolism	Congenital disorders of carbohydrate metabolism	Muscle glycogen storage disease
7	12Congenital disorders of metabolism	Congenital disorders of cofactor/vitamin metabolism	Hepatic porphyria
10	13Congenital malformations	Congenital malformations of the musculoskeletal system	Short-rib thoracic dysplasia
10	15Other diseases	Others	Carney complex
10	13Congenital malformations	Other congenital malformations	Lethal-type popliteal pterygium syndrome
10	13Congenital malformations	Other congenital malformations	Autosomal recessive microcephaly and chorioretinopathy
10	13Congenital malformations	Other congenital malformations	Filippi syndrome
10	13Congenital malformations	Other congenital malformations	Stromme syndrome
10	13Congenital malformations	Other congenital malformations	3C syndrome
10	13Congenital malformations	Other congenital malformations	Microcephalic osteodysplastic primordial dwarfism, type II (MOPD II)
10	13Congenital malformations	Other congenital malformations	Endocrine-cerebro-osteodysplasia syndrome
10	13Congenital malformations	Other congenital malformations	RAPADILINO syndrome
10	13Congenital malformations	Other congenital malformations	Arthrogryposis, renal dysfunction, and cholestasis
10	13Congenital malformations	Other congenital malformations	Arts syndrome
10	13Congenital malformations	Other congenital malformations	Caudal duplication anomaly
10	13Congenital malformations	Other congenital malformations	Warsaw breakage syndrome
10	13Congenital malformations	Other congenital malformations	Martsolf syndrome
10	13Congenital malformations	Other congenital malformations	Cranioectodermal dysplasia
10	13Congenital malformations	Other congenital malformations	Rothmund-Thomson syndrome
10	13Congenital malformations	Other congenital malformations	Cohen syndrome
10	13Congenital malformations	Other congenital malformations	Goldberg-Shprintzen megacolon syndrome
10	13Congenital malformations	Other congenital malformations	Renal-hepatic-pancreatic dysplasia
10	13Congenital malformations	Other congenital malformations	Baller-Gerold syndrome
10	13Congenital malformations	Other congenital malformations	Alstrom syndrome
10	13Congenital malformations	Congenital malformations of the musculoskeletal system	Achondrogenesis type IA
10	13Congenital malformations	Congenital malformations of the musculoskeletal system	CODAS syndrome
10	13Congenital malformations	Congenital malformations of the musculoskeletal system	Roifman syndrome
10	13Congenital malformations	Congenital malformations of the musculoskeletal system	Lethal arthrogryposis with anterior horn cell disease
10	13Congenital malformations	Congenital malformations of the musculoskeletal system	Caudal regression syndrome and Sirenomelia
10	13Congenital malformations	Congenital malformations of the musculoskeletal system	Frontorhiny
10	13Congenital malformations	Congenital malformations of the musculoskeletal system	Asphyxiating thoracic dystrophy
10	13Congenital malformations	Congenital malformations of the musculoskeletal system	Short rib-polydactyly syndrome
10	13Congenital malformations	Congenital malformations of the musculoskeletal system	Ischiocoxopodopatellar syndrome
10	13Congenital malformations	Congenital malformations of the musculoskeletal system	Osteopathia striata with cranial sclerosis
10	13Congenital malformations	Congenital malformations of the nervous system	Anencephaly
10	13Congenital malformations	Congenital malformations of the nervous system	Multinucleated neurons, anhydramnios, renal dysplasia, cerebellar hypoplasia, and hydranencephaly
10	13Congenital malformations	Congenital malformations of the nervous system	Microhydranencephaly
10	13Congenital malformations	Congenital malformations of the nervous system	Arima syndrome
10	13Congenital malformations	Congenital malformations of the nervous system	Acrocallosal syndrome
10	12Congenital disorders of metabolism	Congenital disorders of nucleotide metabolism	Dihydropyrimidinase deficiency
10	12Congenital disorders of metabolism	Congenital disorders of nucleotide metabolism	Phosphoribosylpyrophosphate synthetase superactivity
10	12Congenital disorders of metabolism	Congenital disorders of amino acid metabolism	Branched-chain ketoacid dehydrogenase kinase deficiency
10	12Congenital disorders of metabolism	Congenital disorders of amino acid metabolism	Methylcobalamin deficiency type G
10	12Congenital disorders of metabolism	Congenital disorders of amino acid metabolism	Isobutyryl-CoA dehydrogenase deficiency
10	12Congenital disorders of metabolism	Congenital disorders of amino acid metabolism	Alkaptonuria
10	12Congenital disorders of metabolism	Congenital disorders of lipid/glycolipid metabolism	Familial autosomal recessive hypercholesterolemia
10	12Congenital disorders of metabolism	Congenital disorders of lipid/glycolipid metabolism	Acute recurrent myoglobinuria
10	12Congenital disorders of metabolism	Congenital disorders of lipid/glycolipid metabolism	SBCAD deficiency
10	12Congenital disorders of metabolism	Congenital disorders of lipid/glycolipid metabolism	Cerebrotendinous xanthomatosis
10	12Congenital disorders of metabolism	Congenital disorders of carbohydrate metabolism	Glycogen storage disease type IX
10	12Congenital disorders of metabolism	Congenital disorders of carbohydrate metabolism	Galactose-1P uridylyltransferase deficiency
10	12Congenital disorders of metabolism	Congenital disorders of carbohydrate metabolism	Hereditary fructose intolerance
10	10Musculoskeletal diseases	Muscular diseases	Spheroid body myopathy
10	7Digestive system diseases	Gastrointestinal diseases	Chronic atrial and intestinal dysrhythmia
10	7Digestive system diseases	Mouth and dental diseases	Oligodontia-colorectal cancer syndrome
10	6Endocrine and metabolic diseases	Adrenal gland diseases	Pigmented micronodular adrenocortical disease
10	6Endocrine and metabolic diseases	Thyroid gland diseases	Abnormal thyroid hormone metabolism
10	6Endocrine and metabolic diseases	Diabetes	Ketosis-prone diabetes mellitus
10	4Cardiovascular diseases	Cardiac diseases	Chronic atrial and intestinal dysrhythmia
10	3Nervous system diseases	Eye disease	Cone-rod dystrophy and hearing loss
10	3Nervous system diseases	Eye disease	Spastic paraplegia, optic atrophy, and neuropathy
10	3Nervous system diseases	Eye disease	Autosomal dominant vitreoretinochoroidopathy
10	3Nervous system diseases	Epilepsy	Kohlschutter-Tonz syndrome
10	3Nervous system diseases	Neurodegenerative diseases	Infantile ascending hereditary spastic paralysis
10	3Nervous system diseases	Neurodegenerative diseases	Perry syndrome
10	3Nervous system diseases	Neurodegenerative diseases	Juvenile primary lateral sclerosis
10	2Immune system diseases	Other immune system diseases	Aicardi-Goutieres syndrome
10	12Congenital disorders of metabolism	Congenital disorders of carbohydrate metabolism	Hepatic glycogen storage disease
10	12Congenital disorders of metabolism	Congenital disorders of carbohydrate metabolism	Glycogen storage disease type I
10	3Nervous system diseases	Other nervous and sensory system diseases	Spastic quadriplegic cerebral palsy
10	13Congenital malformations	Congenital malformations of the urinary system	Senior-Loken syndrome
10	13Congenital malformations	Congenital malformations of the nervous system	Galloway-Mowat syndrome
10	13Congenital malformations	Congenital malformations of the urinary system	Nephronophthisis
10	13Congenital malformations	Other congenital malformations	Hydrolethalus syndrome
10	6Endocrine and metabolic diseases	Hypothalamus and pituitary gland diseases	Central precocious puberty
10	6Endocrine and metabolic diseases	Parathyroid diseases	Hypoparathyroidism
10	3Nervous system diseases	Neurodegenerative diseases	Refsum disease
10	12Congenital disorders of metabolism	Peroxisomal diseases	Refsum disease
10	12Congenital disorders of metabolism	Congenital disorders of amino acid metabolism	Hermansky-Pudlak syndrome
10	13Congenital malformations	Congenital malformations of the nervous system	Primary microcephaly
10	13Congenital malformations	Other congenital malformations	Robinow syndrome
10	12Congenital disorders of metabolism	Other congenital disorders of metabolism	Bardet-Biedl syndrome
10	13Congenital malformations	Congenital malformations of the nervous system	Complex cortical dysplasia with other brain malformations
9	14Other congenital disorders	Chromosomal abnormalities	22q11.2 deletion syndrome
9	14Other congenital disorders	Chromosomal abnormalities	Velocardiofacial syndrome
9	13Congenital malformations	Congenital malformations of the musculoskeletal system	Craniometaphyseal dysplasia
9	13Congenital malformations	Congenital malformations of the musculoskeletal system	Schneckenbecken dysplasia
9	13Congenital malformations	Congenital malformations of the digestive system	Congenital short bowel syndrome
9	13Congenital malformations	Congenital malformations of the digestive system	Currarino syndrome
9	10Musculoskeletal diseases	Other musculoskeletal diseases	Familial articular chondrocalcinosis
9	2Immune system diseases	Primary immunodeficiency	DiGeorge syndrome
9	3Nervous system diseases	Eye disease	Autosomal dominant neovascular inflammatory vitreoretinopathy
9	14Other congenital disorders	Ribosomopathies	Hoyeraal-Hreidarsson syndrome
9	14Other congenital disorders	Ribosomopathies	Alopecia neurologic defects and endocrinopathy syndrome
9	14Other congenital disorders	Ribosomopathies	Bowen-Conradi syndrome
9	14Other congenital disorders	Ribosomopathies	Anauxetic dysplasia
9	14Other congenital disorders	Ribosomopathies	Cartilage-hair hypoplasia
9	14Other congenital disorders	Ribosomopathies	Metaphyseal dysplasia without hypotrichosis
9	14Other congenital disorders	Chromosomal abnormalities	Fragile X tremor/ataxia syndrome
9	14Other congenital disorders	Chromosomal abnormalities	Fragile X syndrome
9	13Congenital malformations	Other congenital malformations	Boomerang dysplasia
9	13Congenital malformations	Other congenital malformations	Au-Kline syndrome
9	13Congenital malformations	Other congenital malformations	Borjeson-Forssman-Lehmann syndrome
9	13Congenital malformations	Other congenital malformations	Renpenning syndrome
9	13Congenital malformations	Other congenital malformations	Microcephaly with or without chorioretinopathy, lymphedema, or mental retardation
9	13Congenital malformations	Other congenital malformations	Thrombocytopenia-absent radius syndrome
9	13Congenital malformations	Other congenital malformations	Cerebrocostomandibular syndrome
9	13Congenital malformations	Other congenital malformations	Burn-McKeown syndrome
9	13Congenital malformations	Other congenital malformations	Mandibulofacial dysostosis with microcephaly
9	13Congenital malformations	Other congenital malformations	ZTTK syndrome
9	13Congenital malformations	Other congenital malformations	Congenital asplenia
9	13Congenital malformations	Other congenital malformations	Microcephalic osteodysplastic primordial dwarfism, type I (MOPD I)
9	13Congenital malformations	Other congenital malformations	Nevo syndrome
9	13Congenital malformations	Other congenital malformations	TARP syndrome
9	13Congenital malformations	Other congenital malformations	Verheij syndrome
9	13Congenital malformations	Other congenital malformations	Neurofibromatosis type 2
9	13Congenital malformations	Other congenital malformations	Woodhouse-Sakati syndrome
9	13Congenital malformations	Other congenital malformations	3M syndrome
9	13Congenital malformations	Congenital malformations of skin	Aplasia cutis congenita
9	13Congenital malformations	Congenital malformations of skin	Anonychia congenita
9	13Congenital malformations	Congenital malformations of skin	Skin fragility-woolly hair syndrome
9	13Congenital malformations	Congenital malformations of skin	Dermatopathia pigmentosa reticularis
9	13Congenital malformations	Congenital malformations of skin	Disseminated superficial actinic porokeratosis (DSAP)
9	13Congenital malformations	Congenital malformations of skin	Non-epidermolytic palmoplantar keratoderma
9	13Congenital malformations	Congenital malformations of skin	Epidermolytic palmoplantar keratoderma
9	13Congenital malformations	Congenital malformations of skin	Naegeli-Franceschetti-Jadassohn syndrome
9	13Congenital malformations	Congenital malformations of skin	Epidermolysis bullosa, hemidesmosomal
9	13Congenital malformations	Congenital malformations of skin	Ichthyosis with confetti
9	13Congenital malformations	Congenital malformations of skin	Ichthyosis hystrix, Curth-Macklin type
9	13Congenital malformations	Congenital malformations of skin	Ichthyosis bullosa of Siemens
9	13Congenital malformations	Congenital malformations of skin	Bullous congenital ichthyosiform erythroderma (BCIE)
9	13Congenital malformations	Congenital malformations of the musculoskeletal system	Atelosteogenesis type I and III
9	13Congenital malformations	Congenital malformations of the musculoskeletal system	Larsen syndrome
9	13Congenital malformations	Congenital malformations of the musculoskeletal system	Schimke immunoosseous dysplasia
9	13Congenital malformations	Congenital malformations of the musculoskeletal system	Spondylocarpotarsal synostosis syndrome
9	13Congenital malformations	Congenital malformations of the musculoskeletal system	Fronto-otopalatodigital syndromes
9	13Congenital malformations	Congenital malformations of the musculoskeletal system	HEM skeletal dysplasia
9	13Congenital malformations	Congenital malformations of the digestive system	Tricho-hepato-enteric syndrome
9	13Congenital malformations	Congenital malformations of eye	Blepharophimosis-ptosis-epicanthus inversus syndrome
9	13Congenital malformations	Congenital malformations of the nervous system	MECP2-related severe neonatal encephalopathy
9	12Congenital disorders of metabolism	Other congenital disorders of metabolism	Hypercarotenemia and vitamin A deficiency
9	12Congenital disorders of metabolism	Other congenital disorders of metabolism	Adult-onset autosomal dominant leukodystrophy
9	12Congenital disorders of metabolism	Peroxisomal diseases	Peroxisomal fatty acyl-CoA reductase 1 disorder
9	12Congenital disorders of metabolism	Congenital disorders of amino acid metabolism	3-Phosphoglycerate dehydrogenase (3-PGDH) deficiency
9	12Congenital disorders of metabolism	Congenital disorders of amino acid metabolism	Argininosuccinic aciduria
9	12Congenital disorders of metabolism	Congenital disorders of carbohydrate metabolism	Pyruvate dehydrogenase E1-alpha deficiency
9	11Skin diseases	Skin and soft tissue diseases	Brittle cornea syndrome
9	11Skin diseases	Skin and soft tissue diseases	Multiple familial trichoepithelioma
9	11Skin diseases	Skin and soft tissue diseases	Familial cylindromatosis
9	11Skin diseases	Skin and soft tissue diseases	Brooke-Spiegler syndrome
9	11Skin diseases	Skin and soft tissue diseases	Reynolds syndrome
9	11Skin diseases	Skin and soft tissue diseases	Dyschromatosis symmetrica hereditaria
9	11Skin diseases	Skin and soft tissue diseases	Poikiloderma with neutropenia
9	11Skin diseases	Skin and soft tissue diseases	Pseudofolliculitis barbae
9	10Musculoskeletal diseases	Muscular diseases	Myotonia congenita
9	10Musculoskeletal diseases	Muscular diseases	Welander distal myopathy
9	10Musculoskeletal diseases	Muscular diseases	Oculopharyngeal muscular dystrophy
9	8Urinary system diseases	Kidney diseases	Glomerulopathy with fibronectin deposits
9	7Digestive system diseases	Liver diseases	Reynolds syndrome
9	7Digestive system diseases	Gastrointestinal diseases	Chronic idiopathic intestinal pseudo-obstruction
9	7Digestive system diseases	Gastrointestinal diseases	Primary bile acid malabsorption
9	6Endocrine and metabolic diseases	Hypothalamus and pituitary gland diseases	Pituitary gigantism
9	5Respiratory diseases	Lung diseases	Interstitial lung and liver disease
9	4Cardiovascular diseases	Hematologic diseases	5q- syndrome
9	4Cardiovascular diseases	Hematologic diseases	Epstein syndrome
9	4Cardiovascular diseases	Hematologic diseases	Pelger-Huet anomaly
9	4Cardiovascular diseases	Hematologic diseases	Fechtner syndrome
9	4Cardiovascular diseases	Hematologic diseases	Sebastian syndrome
9	4Cardiovascular diseases	Hematologic diseases	May-Hegglin anomaly
9	4Cardiovascular diseases	Hematologic diseases	MYH9-related disease
9	4Cardiovascular diseases	Vascular diseases	Polyarteritis nodosa
9	4Cardiovascular diseases	Cardiac diseases	Carvajal syndrome
9	3Nervous system diseases	Other nervous and sensory system diseases	Essential tremor
9	3Nervous system diseases	Neurodegenerative diseases	Multiple system atrophy
9	3Nervous system diseases	Neurodegenerative diseases	Benign hereditary chorea
9	3Nervous system diseases	Neurodegenerative diseases	Neurodegeneration due to cerebral folate transport deficiency
9	4Cardiovascular diseases	Hematologic diseases	Diamond-Blackfan anemia
9	14Other congenital disorders	Ribosomopathies	Diamond-Blackfan anemia
9	3Nervous system diseases	Other nervous and sensory system diseases	Narcolepsy
9	10Musculoskeletal diseases	Muscular diseases	Facioscapulohumeral muscular dystrophy
9	14Other congenital disorders	Chromosomal abnormalities	Prader-Willi syndrome
9	13Congenital malformations	Congenital malformations of skin	Epidermolysis bullosa simplex
9	3Nervous system diseases	Eye disease	Vitelliform macular dystrophy
9	10Musculoskeletal diseases	Muscular diseases	Inclusion body myopathy with Paget disease of bone and frontotemporal dementia
9	14Other congenital disorders	Chromosomal abnormalities	Angelman syndrome
9	3Nervous system diseases	Other nervous and sensory system diseases	Congenital mirror movements
9	3Nervous system diseases	Neurodegenerative diseases	Rett syndrome
9	10Musculoskeletal diseases	Muscular diseases	Myotonic dystrophy
9	4Cardiovascular diseases	Hematologic diseases	Thalassemia
9	11Skin diseases	Skin and soft tissue diseases	Hereditary hypotrichosis simplex
9	13Congenital malformations	Other congenital malformations	Russell-Silver syndrome
9	11Skin diseases	Skin and soft tissue diseases	Palmoplantar keratoderma
9	13Congenital malformations	Congenital malformations of skin	Striate palmoplantar keratoderma
9	3Nervous system diseases	Neurodegenerative diseases	Myopathy with lactic acidosis and sideroblastic anaemia
9	12Congenital disorders of metabolism	Mitochondrial diseases	Myopathy with lactic acidosis and sideroblastic anaemia
9	3Nervous system diseases	Eye disease	Central areolar choroidal dystrophy
9	11Skin diseases	Skin and soft tissue diseases	Dowling-Degos disease
9	12Congenital disorders of metabolism	Congenital disorders of amino acid metabolism	Neu-Laxova syndrome
9	4Cardiovascular diseases	Cardiac diseases	Mitral valve prolapse
9	13Congenital malformations	Congenital malformations of skin	Geroderma osteodysplasticum
9	14Other congenital disorders	Ribosomopathies	Dyskeratosis congenita
9	14Other congenital disorders	Chromosomal abnormalities	Mosaic variegated aneuploidy syndrome
9	3Nervous system diseases	Neurodegenerative diseases	Giant axonal neuropathy
9	3Nervous system diseases	Neurodegenerative diseases	Autosomal dominant striatal degeneration
5	4Cardiovascular diseases	Hematologic diseases	Inherited thrombophilia
5	15Other diseases	Mental and behavioural disorders	Speech-language disorder 1
5	13Congenital malformations	Congenital malformations of skin	Ectodermal dysplasia/skin fragility syndrome
5	13Congenital malformations	Congenital malformations of skin	Ichthyosis vulgaris
5	13Congenital malformations	Congenital malformations of skin	Netherton syndrome
5	13Congenital malformations	Congenital malformations of the musculoskeletal system	Angel shaped phalangoepiphyseal dysplasia
5	13Congenital malformations	Congenital malformations of the musculoskeletal system	Acromesomelic dysplasia, Maroteaux type
5	13Congenital malformations	Congenital malformations of the musculoskeletal system	Fibular hypoplasia and complex brachydactyly
5	13Congenital malformations	Congenital malformations of the musculoskeletal system	Grebe dysplasia
5	12Congenital disorders of metabolism	Mitochondrial diseases	Antithrombin III deficiency
5	12Congenital disorders of metabolism	Lysosomal storage diseases	Pycnodysostosis
5	12Congenital disorders of metabolism	Lysosomal storage diseases	Farber lipogranulomatosis
5	12Congenital disorders of metabolism	Lysosomal storage diseases	Aspartylglucosaminuria
5	12Congenital disorders of metabolism	Congenital disorders of ion transport and metabolism	Hyperchlorhidrosis isolated (HCHLH)
5	12Congenital disorders of metabolism	Congenital disorders of cofactor/vitamin metabolism	Holocarboxylase synthetase deficiency
5	12Congenital disorders of metabolism	Congenital disorders of amino acid metabolism	L-2-hydroxyglutaric aciduria
5	12Congenital disorders of metabolism	Congenital disorders of amino acid metabolism	Hyperargininemia
5	12Congenital disorders of metabolism	Congenital disorders of amino acid metabolism	Histidinemia
5	12Congenital disorders of metabolism	Congenital disorders of glycan/glycoprotein metabolism	Aspartylglucosaminuria
5	12Congenital disorders of metabolism	Congenital disorders of lipid/glycolipid metabolism	Lipoid proteinosis
5	12Congenital disorders of metabolism	Congenital disorders of lipid/glycolipid metabolism	Farber lipogranulomatosis
5	12Congenital disorders of metabolism	Congenital disorders of lipid/glycolipid metabolism	Lecithin:cholesterol acyltransferase deficiency
5	10Musculoskeletal diseases	Muscular diseases	Limb-girdle muscular dystrophy 2B
5	10Musculoskeletal diseases	Muscular diseases	Dysferlinopathies
5	7Digestive system diseases	Liver diseases	Nonalcoholic fatty liver disease
5	6Endocrine and metabolic diseases	Hypothalamus and pituitary gland diseases	Acid-labile subunit deficiency
5	6Endocrine and metabolic diseases	Hypothalamus and pituitary gland diseases	Insulin-like growth factor I deficiency
5	5Respiratory diseases	Lung diseases	Chronic obstructive pulmonary disease (COPD)
5	5Respiratory diseases	Lung diseases	Alpha-1-antitrypsin deficiency
5	4Cardiovascular diseases	Hematologic diseases	Platelet-type von Willebrand disease
5	4Cardiovascular diseases	Hematologic diseases	Antithrombin III deficiency
5	4Cardiovascular diseases	Hematologic diseases	Plasminogen deficiency
5	4Cardiovascular diseases	Hematologic diseases	Atransferrinemia
5	4Cardiovascular diseases	Hematologic diseases	Plasminogen activator inhibitor type 1 deficiency
5	4Cardiovascular diseases	Hematologic diseases	Fletcher factor deficiency
5	4Cardiovascular diseases	Hematologic diseases	Alpha-2-plasmin inhibitor (a2-PI) deficiency
5	4Cardiovascular diseases	Hematologic diseases	Factor XIII deficiency
5	4Cardiovascular diseases	Hematologic diseases	Factor XI deficiency
5	4Cardiovascular diseases	Hematologic diseases	Factor V deficiency
5	4Cardiovascular diseases	Hematologic diseases	Congenital prothrombin deficiency
5	4Cardiovascular diseases	Hematologic diseases	Sickle cell anemia
5	4Cardiovascular diseases	Vascular diseases	Deep vein thrombosis
5	3Nervous system diseases	Other nervous and sensory system diseases	Hemorrhagic destruction of the brain, subependymal calcification, and cataracts
5	3Nervous system diseases	Eye disease	Basal laminar drusen
5	3Nervous system diseases	Eye disease	Pigmented paravenous chorioretinal atrophy
5	3Nervous system diseases	Neurodegenerative diseases	Neuroferritinopathy
5	3Nervous system diseases	Neurodegenerative diseases	Familial encephalopathy with neuroserpin inclusion bodies
5	2Immune system diseases	Other immune system diseases	Carboxypeptidase N deficiency
5	2Immune system diseases	Primary immunodeficiency	Alternative complement pathway component defects
5	2Immune system diseases	Allergies and autoimmune diseases	Interleukin 1 receptor antagonist deficiency (DIRA)
5	2Immune system diseases	Primary immunodeficiency	Myeloperoxidase deficiency
5	4Cardiovascular diseases	Hematologic diseases	Afibrinogenemia
5	11Skin diseases	Skin and soft tissue diseases	Uncombable hair syndrome
5	2Immune system diseases	Primary immunodeficiency	Classic complement pathway component defects
5	4Cardiovascular diseases	Hematologic diseases	Atypical hemolytic uremic syndrome
5	2Immune system diseases	Allergies and autoimmune diseases	Membranoproliferative glomerulonephritis
5	8Urinary system diseases	Kidney diseases	Membranoproliferative glomerulonephritis
5	4Cardiovascular diseases	Vascular diseases	Hereditary angioedema
5	13Congenital malformations	Congenital malformations of skin	Peeling skin syndrome
5	12Congenital disorders of metabolism	Congenital disorders of lipid/glycolipid metabolism	Hyperalphalipoproteinemia
5	13Congenital malformations	Congenital malformations of the nervous system	Dandy-Walker syndrome
5	3Nervous system diseases	Eye disease	Age-related macular degeneration
5	13Congenital malformations	Congenital malformations of skin	Autosomal recessive congenital ichthyosis
5	12Congenital disorders of metabolism	Congenital disorders of lipid/glycolipid metabolism	Hyperlipoproteinemia, type I
5	12Congenital disorders of metabolism	Lysosomal storage diseases	Lysosomal cysteine protease deficiencies
5	13Congenital malformations	Congenital malformations of skin	Lysosomal cysteine protease deficiencies
5	12Congenital disorders of metabolism	Lysosomal storage diseases	Gangliosidosis
5	12Congenital disorders of metabolism	Congenital disorders of lipid/glycolipid metabolism	GM2 gangliosidoses
5	12Congenital disorders of metabolism	Lysosomal storage diseases	GM2 gangliosidoses
5	2Immune system diseases	Primary immunodeficiency	Complement regulatory protein defects
5	2Immune system diseases	Primary immunodeficiency	Late complement pathway defects
5	3Nervous system diseases	Neurodegenerative diseases	Familial amyloidosis
5	5Respiratory diseases	Lung diseases	Idiopathic pulmonary fibrosis
5	4Cardiovascular diseases	Hematologic diseases	Hemophilia
5	7Digestive system diseases	Pancreas diseases	Hereditary pancreatitis
5	13Congenital malformations	Congenital malformations of the nervous system	Warburg micro syndrome
5	12Congenital disorders of metabolism	Congenital disorders of amino acid metabolism	Creatine deficiency syndrome
5	12Congenital disorders of metabolism	Congenital disorders of ion transport and metabolism	Autosomal recessive hypophosphatemic rickets
5	4Cardiovascular diseases	Hematologic diseases	Combined deficiency of vitamin K-dependent clotting factors
5	12Congenital disorders of metabolism	Lysosomal storage diseases	Defects in the degradation of sphingomyelin
5	13Congenital malformations	Congenital malformations of skin	Vohwinkel syndrome
5	4Cardiovascular diseases	Hematologic diseases	Bernard-Soulier syndrome
5	7Digestive system diseases	Gastrointestinal diseases	Barrett esophagus
11	14Other congenital disorders	Chromosomal abnormalities	Brachydactyly-mental retardation syndrome
11	13Congenital malformations	Other congenital malformations	Manitoba oculotrichoanal syndrome
11	13Congenital malformations	Other congenital malformations	Bifid nose with or without anorectal and renal anomalies
11	13Congenital malformations	Other congenital malformations	Neurofibromatosis type 1
11	13Congenital malformations	Congenital malformations of skin	Choanal atresia and lymphedema
11	13Congenital malformations	Congenital malformations of the musculoskeletal system	Spondyloepiphyseal dysplasia tarda
11	12Congenital disorders of metabolism	Lysosomal storage diseases	Cystinosis
11	12Congenital disorders of metabolism	Lysosomal storage diseases	GM1 gangliosidosis
11	12Congenital disorders of metabolism	Congenital disorders of amino acid metabolism	Saccharopinuria
11	12Congenital disorders of metabolism	Congenital disorders of amino acid metabolism	N-acetylglutamate synthase (NAGS) deficiency
11	12Congenital disorders of metabolism	Congenital disorders of amino acid metabolism	Hyperlysinemia
11	12Congenital disorders of metabolism	Congenital disorders of amino acid metabolism	Cystinosis
11	12Congenital disorders of metabolism	Congenital disorders of lipid/glycolipid metabolism	GM1 gangliosidosis
11	6Endocrine and metabolic diseases	Adrenal gland diseases	Glucocorticoid-remediable aldosteronism (GRA)
11	4Cardiovascular diseases	Hypertensive diseases	Aldosterone synthase deficiency
11	2Immune system diseases	Other immune system diseases	Chronic recurrent multifocal osteomyelitis
11	4Cardiovascular diseases	Hypertensive diseases	Glucocorticoid-remediable aldosteronism (GRA)
12	15Other diseases	Mental and behavioural disorders	Tourette syndrome
12	14Other congenital disorders	Chromosomal abnormalities	Lamb-Shaffer syndrome
12	14Other congenital disorders	Chromosomal abnormalities	Koolen-De Vries syndrome
12	14Other congenital disorders	Chromosomal abnormalities	Desanto-Shinawi syndrome
12	13Congenital malformations	Other congenital malformations	Tenorio syndrome
12	13Congenital malformations	Other congenital malformations	Webb-Dattani syndrome
12	13Congenital malformations	Other congenital malformations	Mulibrey nanism
12	13Congenital malformations	Other congenital malformations	Lysyl hydroxylase 3 deficiency
12	13Congenital malformations	Other congenital malformations	Cousin syndrome
12	13Congenital malformations	Other congenital malformations	Athabascan brainstem dysgenesis syndrome
12	13Congenital malformations	Other congenital malformations	Opitz-GBBB syndrome
12	13Congenital malformations	Other congenital malformations	Nail-patella syndrome
12	13Congenital malformations	Congenital malformations of skin	Schopf-Schulz-Passarge syndrome
12	13Congenital malformations	Congenital malformations of skin	Odontoonychodermal dysplasia
12	13Congenital malformations	Congenital malformations of the musculoskeletal system	Congenital clubfoot
12	13Congenital malformations	Congenital malformations of the musculoskeletal system	Cenani-Lenz syndactyly syndrome
12	13Congenital malformations	Congenital malformations of the musculoskeletal system	SEMD, Matrilin type
12	13Congenital malformations	Congenital malformations of face and neck	Cleft palate with ankyloglossia
12	12Congenital disorders of metabolism	Congenital disorders of amino acid metabolism	Phosphoserine phosphatase deficiency
12	12Congenital disorders of metabolism	Congenital disorders of amino acid metabolism	Iminoglycinuria
12	12Congenital disorders of metabolism	Congenital disorders of amino acid metabolism	Canavan disease
12	12Congenital disorders of metabolism	Congenital disorders of lipid/glycolipid metabolism	CHIME syndrome
12	12Congenital disorders of metabolism	Congenital disorders of carbohydrate metabolism	Glycogen storage disease type 0b
12	12Congenital disorders of metabolism	Congenital disorders of carbohydrate metabolism	Glycogen storage disease type 0a
12	12Congenital disorders of metabolism	Congenital disorders of carbohydrate metabolism	Glycogen storage disease type XV
12	12Congenital disorders of metabolism	Congenital disorders of carbohydrate metabolism	Glycogen storage disease type V
12	10Musculoskeletal diseases	Muscular diseases	Native American myopathy
12	10Musculoskeletal diseases	Muscular diseases	Nonaka distal myopathy (NM)
12	10Musculoskeletal diseases	Muscular diseases	Calpainopathy
12	10Musculoskeletal diseases	Muscular diseases	Merosin-deficient congenital muscular dystrophy
12	8Urinary system diseases	Kidney diseases	Hyperglycinuria
12	6Endocrine and metabolic diseases	Other endocrine and metabolic diseases	Leptin deficiency
12	6Endocrine and metabolic diseases	Diabetes	Mitchell-Riley syndrome
12	4Cardiovascular diseases	Hematologic diseases	Factor XII deficiency
12	3Nervous system diseases	Other nervous and sensory system diseases	Delayed sleep phase syndrome
12	3Nervous system diseases	Eye disease	Doyne honeycomb retinal dystrophy
12	3Nervous system diseases	Eye disease	Megalocornea
12	3Nervous system diseases	Epilepsy	Lafora disease
12	3Nervous system diseases	Neurodegenerative diseases	Dentatorubropallidoluysian atrophy (DRPLA)
12	3Nervous system diseases	Neurodegenerative diseases	Canavan disease

## Sheet: Sheet2
Hierarchical clustering of 1728 diseases by scope of effects on pathways yielded 14 categories (corresponding to Figure. 5 in the main text)
category	the first-level disease class in KEGG	the secong-level disease class in KEGG	diesase
IV	6Endocrine and metabolic diseases	Thyroid gland diseases	Congenital nongoitrous hypothyroidism (CHNG)
IV	13Congenital malformations	Congenital malformations of the nervous system	Schizencephaly
IV	13Congenital malformations	Congenital malformations of the circulatory system	Hypoplastic left heart syndrome
IV	12Congenital disorders of metabolism	Congenital disorders of amino acid metabolism	Ocular albinism
IV	1Cancers	Cancers of the digestive system	Carcinoid
IV	13Congenital malformations	Congenital malformations of the nervous system	Holoprosencephaly
IV	13Congenital malformations	Congenital malformations of skin	Keratosis follicularis spinulosa decalvans
IV	6Endocrine and metabolic diseases	Diabetes	Transient neonatal diabetes mellitus
IV	13Congenital malformations	Congenital malformations of the musculoskeletal system	Spondyloepimetaphyseal dysplasia with joint laxity type (SEMD-JL)
IV	4Cardiovascular diseases	Cardiac diseases	Atrioventricular septal defect
IV	13Congenital malformations	Other congenital malformations	Trichorhinophalangeal dysplasia
IV	12Congenital disorders of metabolism	Congenital disorders of lipid/glycolipid metabolism	Krabbe disease
IV	12Congenital disorders of metabolism	Lysosomal storage diseases	Krabbe disease
IV	4Cardiovascular diseases	Vascular diseases	Generalized arterial calcification of infancy
IV	10Musculoskeletal diseases	Skeletal diseases	Hyperostosis corticalis generalisata
IV	13Congenital malformations	Congenital malformations of the musculoskeletal system	Desbuquois syndrome
IV	13Congenital malformations	Congenital malformations of the musculoskeletal system	Acrofacial dysostosis
IV	13Congenital malformations	Congenital malformations of the nervous system	Microcephaly syndrome
IV	13Congenital malformations	Other congenital malformations	Heterotaxy
IV	12Congenital disorders of metabolism	Mitochondrial diseases	Mitochondrial neurogastrointestinal encephalomyopathy
IV	11Skin diseases	Skin and soft tissue diseases	Localized autosomal recessive hypotrichosis
IV	13Congenital malformations	Congenital malformations of skin	Pseudoxanthoma elasticum
IV	1Cancers	Cancers of endocrine organs	Malignant paraganglioma
IV	6Endocrine and metabolic diseases	Diabetes	Type II diabetes mellitus
IV	6Endocrine and metabolic diseases	Hypothalamus and pituitary gland diseases	Hypopituitarism
IV	12Congenital disorders of metabolism	Congenital disorders of lipid/glycolipid metabolism	Hypomyelinating leukodystrophy
IV	13Congenital malformations	Congenital malformations of eye	Anophthalmia and microphthalmia (A/M)
IV	15Other diseases	Mental and behavioural disorders	Syndromic autosomal recessive mental retardation
II	15Other diseases	Others	Rhabdoid predisposition syndrome
II	15Other diseases	Others	Li-Fraumeni syndrome
II	15Other diseases	Others	Familial skewed X-chromosome inactivation
II	F	Chromosomal abnormalities	Glass syndrome
II	14Other congenital disorders	Chromosomal abnormalities	Chromosome 15q24 microdeletion syndrome
II	14Other congenital disorders	Chromosomal abnormalities	Smith-Magenis syndrome
II	14Other congenital disorders	Chromosomal abnormalities	Mental retardation-stereotypic movements-epilepsy and/or cerebral malformations
II	13Congenital malformations	Other congenital malformations	Myhre syndrome
II	13Congenital malformations	Other congenital malformations	Floating-Harbor syndrome
II	13Congenital malformations	Other congenital malformations	Barber-Say syndrome
II	13Congenital malformations	Other congenital malformations	Ablepharon-macrostomia syndrome
II	13Congenital malformations	Other congenital malformations	Stocco dos Santos X-linked mental retardation syndrome
II	13Congenital malformations	Other congenital malformations	Meier-Gorlin syndrome
II	13Congenital malformations	Other congenital malformations	Wiedemann-Steiner syndrome
II	13Congenital malformations	Other congenital malformations	Marshall-Smith syndrome
II	13Congenital malformations	Other congenital malformations	Blepharophimosis-mental retardation syndrome
II	13Congenital malformations	Other congenital malformations	Genitopatellar syndrome
II	13Congenital malformations	Other congenital malformations	Young-Simpson syndrome
II	13Congenital malformations	Other congenital malformations	ATR-X syndrome
II	13Congenital malformations	Other congenital malformations	CHOPS syndrome
II	13Congenital malformations	Other congenital malformations	Perlman syndrome
II	13Congenital malformations	Other congenital malformations	Coffin-Siris syndrome
II	13Congenital malformations	Other congenital malformations	Hypoparathyroidism with sensorineural deafness and renal dysplasia
II	13Congenital malformations	Other congenital malformations	Congenital cataracts, facial dysmorphism, and neuropathy
II	13Congenital malformations	Other congenital malformations	Bohring-Opitz syndrome
II	13Congenital malformations	Other congenital malformations	Skeletal defects, genital hypoplasia, and mental retardation
II	13Congenital malformations	Other congenital malformations	Raine syndrome
II	13Congenital malformations	Other congenital malformations	Schinzel-Giedion midface retraction syndrome
II	13Congenital malformations	Other congenital malformations	Lujan-Fryns syndrome
II	13Congenital malformations	Other congenital malformations	Radioulnar synostosis with amegakaryocytic thrombocytopenia
II	13Congenital malformations	Other congenital malformations	Guttmacher syndrome
II	13Congenital malformations	Other congenital malformations	Ankyloblepharon-ctodermal defects-cleft lip/palate (AEC) syndrome and Rapp-Hodgkin syndrome
II	13Congenital malformations	Other congenital malformations	Shprintzen-Goldberg syndrome
II	13Congenital malformations	Other congenital malformations	Weaver syndrome
II	13Congenital malformations	Other congenital malformations	Sotos syndrome
II	13Congenital malformations	Other congenital malformations	Tooth and nail syndrome
II	13Congenital malformations	Other congenital malformations	Popliteal pterygium syndrome (PPS)
II	13Congenital malformations	Other congenital malformations	Townes-Brocks syndrome
II	13Congenital malformations	Other congenital malformations	Kabuki syndrome
II	13Congenital malformations	Other congenital malformations	CHARGE syndrome
II	13Congenital malformations	Other congenital malformations	Char syndrome
II	13Congenital malformations	Other congenital malformations	Disorders of nucleotide excision repair
II	13Congenital malformations	Other congenital malformations	Bloom syndrome
II	13Congenital malformations	Other congenital malformations	von Hippel-Lindau syndrome
II	13Congenital malformations	Other congenital malformations	Legius syndrome
II	13Congenital malformations	Other congenital malformations	Mowat-Wilson syndrome
II	13Congenital malformations	Other congenital malformations	Kleefstra syndrome
II	13Congenital malformations	Other congenital malformations	ADULT syndrome
II	13Congenital malformations	Other congenital malformations	Limb-mammary syndrome
II	13Congenital malformations	Other congenital malformations	Duane-radial ray syndrome and IVIC syndrome
II	13Congenital malformations	Other congenital malformations	Feingold syndrome
II	13Congenital malformations	Other congenital malformations	Rubinstein-Taybi syndrome
II	13Congenital malformations	Other congenital malformations	Pallister-Hall syndrome
II	13Congenital malformations	Other congenital malformations	SHOX-related short stature
II	13Congenital malformations	Other congenital malformations	Branchio-oto-renal syndrome
II	13Congenital malformations	Other congenital malformations	Craniofacial-deafness-hand syndrome
II	13Congenital malformations	Other congenital malformations	Campomelic dysplasia
II	13Congenital malformations	Other congenital malformations	Holt-Oram syndrome
II	13Congenital malformations	Congenital malformations of skin	Focal facial dermal dysplasia
II	13Congenital malformations	Congenital malformations of skin	Marie-Unna hereditary hypotrichosis
II	13Congenital malformations	Congenital malformations of skin	Xeroderma pigmentosum
II	13Congenital malformations	Congenital malformations of skin	Keratosis linearis with ichthyosis congenita and sclerosing keratoderma
II	13Congenital malformations	Congenital malformations of skin	Ectrodactyly-ectodermal dysplasia cleft-palate syndrome
II	13Congenital malformations	Congenital malformations of the musculoskeletal system	Greig cephalopolysyndactyly syndrome
II	13Congenital malformations	Congenital malformations of the musculoskeletal system	Oto-spondylo-megaepiphyseal dysplasia
II	13Congenital malformations	Congenital malformations of the musculoskeletal system	Postaxial polydactyly
II	13Congenital malformations	Congenital malformations of the musculoskeletal system	Nicolaides-Baraitser syndrome
II	13Congenital malformations	Congenital malformations of the musculoskeletal system	Congenital diaphragmatic hernia
II	13Congenital malformations	Congenital malformations of the musculoskeletal system	Polysyndactyly
II	13Congenital malformations	Congenital malformations of the musculoskeletal system	Congenital vertical talus
II	13Congenital malformations	Congenital malformations of the musculoskeletal system	Brachydactyly-syndactyly syndrome
II	13Congenital malformations	Congenital malformations of the musculoskeletal system	Spondylo-megaepiphyseal-metaphyseal dysplasia
II	13Congenital malformations	Congenital malformations of the musculoskeletal system	Ulnar-mammary syndrome
II	13Congenital malformations	Congenital malformations of the musculoskeletal system	ESCO2-related disorders
II	13Congenital malformations	Congenital malformations of the musculoskeletal system	Cleidocranial dysplasia
II	13Congenital malformations	Congenital malformations of the musculoskeletal system	Enlarged parietal foramina/cranium bifidum
II	13Congenital malformations	Congenital malformations of genital organs	Hand-foot-genital syndrome
II	13Congenital malformations	Congenital malformations of face and neck	Branchiooculofacial syndrome
II	13Congenital malformations	Congenital malformations of ear	Congenital aural atresia
II	13Congenital malformations	Congenital malformations of ear	Microtia hearing impairment and cleft palate (MHICP)
II	13Congenital malformations	Congenital malformations of eye	Ocular coloboma
II	13Congenital malformations	Congenital malformations of eye	Axenfeld-Rieger syndrome
II	13Congenital malformations	Congenital malformations of the nervous system	Hereditary congenital facial paresis
II	13Congenital malformations	Congenital malformations of the nervous system	Agnathia-otocephaly complex
II	13Congenital malformations	Congenital malformations of the nervous system	Septo-optic dysplasia
II	12Congenital disorders of metabolism	Other congenital disorders of metabolism	Ethylmalonic encephalopathy
II	12Congenital disorders of metabolism	Other congenital disorders of metabolism	Hypercalcemia infantile
II	12Congenital disorders of metabolism	Congenital disorders of cofactor/vitamin metabolism	Dihydrofolate reductase deficiency
II	12Congenital disorders of metabolism	Congenital disorders of cofactor/vitamin metabolism	Vitamin D-dependent rickets
II	12Congenital disorders of metabolism	Congenital disorders of amino acid metabolism	Tietz syndrome
II	12Congenital disorders of metabolism	Congenital disorders of amino acid metabolism	Congenital systemic glutamine deficiency
II	12Congenital disorders of metabolism	Congenital disorders of lipid/glycolipid metabolism	Familial combined hyperlipidemia
II	12Congenital disorders of metabolism	Congenital disorders of carbohydrate metabolism	Fanconi-Bickel syndrome
II	11Skin diseases	Skin and soft tissue diseases	UV-sensitive syndrome
II	11Skin diseases	Skin and soft tissue diseases	Alopecia universalis
II	11Skin diseases	Skin and soft tissue diseases	Pilomatricoma
II	11Skin diseases	Skin and soft tissue diseases	Atrichia with papular lesions
II	11Skin diseases	Skin and soft tissue diseases	Seborrhea-like dermatitis with psoriasiform element
II	10Musculoskeletal diseases	Muscular diseases	Myosin storage myopathy
II	10Musculoskeletal diseases	Muscular diseases	X-linked myopathy with postural muscle atrophy
II	10Musculoskeletal diseases	Muscular diseases	Reducing body myopathy
II	10Musculoskeletal diseases	Muscular diseases	Laing distal myopathy
II	10Musculoskeletal diseases	Skeletal diseases	Multicentric carpotarsal osteolysis syndrome
II	10Musculoskeletal diseases	Skeletal diseases	Diaphyseal dysplasia with anemia
II	7Digestive system diseases	Pancreas diseases	Pancreatic agenesis
II	7Digestive system diseases	Liver diseases	Hepatic venoocclusive disease with immunodeficiency
II	6Endocrine and metabolic diseases	Other endocrine and metabolic diseases	Werner syndrome
II	6Endocrine and metabolic diseases	Other endocrine and metabolic diseases	Nestor-Guillermo progeria syndrome
II	6Endocrine and metabolic diseases	Other endocrine and metabolic diseases	Zollinger-Ellison syndrome
II	6Endocrine and metabolic diseases	Adrenal gland diseases	Adrenal hypoplasia congenita
II	6Endocrine and metabolic diseases	Adrenal gland diseases	Addison disease
II	6Endocrine and metabolic diseases	Thyroid gland diseases	Bamforth-Lazarus syndrome
II	6Endocrine and metabolic diseases	Thyroid gland diseases	Brain-lung-thyroid syndrome
II	6Endocrine and metabolic diseases	Thyroid gland diseases	Thyroid hormone resistance syndrome
II	6Endocrine and metabolic diseases	Hypothalamus and pituitary gland diseases	Estrogen resistance syndrome
II	6Endocrine and metabolic diseases	Hypothalamus and pituitary gland diseases	Glucocorticoid resistance syndrome
II	6Endocrine and metabolic diseases	Hypothalamus and pituitary gland diseases	Adrenocorticotropic hormone deficiency
II	6Endocrine and metabolic diseases	Hypothalamus and pituitary gland diseases	Aromatase deficiency
II	6Endocrine and metabolic diseases	Hypothalamus and pituitary gland diseases	Aromatase excess syndrome
II	6Endocrine and metabolic diseases	Hypothalamus and pituitary gland diseases	X-linked panhypopituitarism
II	4Cardiovascular diseases	Hypertensive diseases	Hypertension exacerbated in pregnancy
II	4Cardiovascular diseases	Hypertensive diseases	Apparent mineralocorticoid excess syndrome
II	4Cardiovascular diseases	Hematologic diseases	Hereditary pyropoikilocytosis
II	4Cardiovascular diseases	Hematologic diseases	Diaphyseal dysplasia with anemia
II	4Cardiovascular diseases	Hematologic diseases	ATR-X syndrome
II	4Cardiovascular diseases	Cardiac diseases	Ventricular septal defect
II	4Cardiovascular diseases	Cardiac diseases	Persistent truncus arteriosus
II	4Cardiovascular diseases	Cardiac diseases	Double-outlet right ventricle
II	4Cardiovascular diseases	Cardiac diseases	Char syndrome
II	4Cardiovascular diseases	Cardiac diseases	Complete transposition of the great arteries
II	3Nervous system diseases	Other nervous and sensory system diseases	Familial dysautonomia
II	3Nervous system diseases	Other nervous and sensory system diseases	Neuromyelitis optica
II	3Nervous system diseases	Other nervous and sensory system diseases	Choroid plexus papilloma
II	3Nervous system diseases	Eye disease	Bietti crystalline corneoretinal dystrophy
II	3Nervous system diseases	Eye disease	Bosch-Boonstra optic atrophy syndrome
II	3Nervous system diseases	Eye disease	Autosomal dominant keratitis
II	3Nervous system diseases	Eye disease	Foveal hypoplasia
II	3Nervous system diseases	Eye disease	Sveinsson chorioretinal atrophy (SCRA)
II	3Nervous system diseases	Eye disease	Colorblindness
II	3Nervous system diseases	Eye disease	Blue cone monochromacy
II	3Nervous system diseases	Eye disease	Ring dermoid of cornea
II	3Nervous system diseases	Eye disease	Occult macular dystrophy
II	3Nervous system diseases	Eye disease	Enhanced S-cone syndrome
II	3Nervous system diseases	Neurodegenerative diseases	Cockayne syndrome
II	3Nervous system diseases	Neurodegenerative diseases	Ataxia-telangiectasia-like syndrome
II	3Nervous system diseases	Neurodegenerative diseases	Ataxia telangiectasia
II	3Nervous system diseases	Neurodegenerative diseases	Autosomal recessive spastic ataxia of Charlevoix-Saguenay (ARSACS)
II	3Nervous system diseases	Neurodegenerative diseases	Machado-Joseph disease
II	3Nervous system diseases	Neurodegenerative diseases	Spinal and bulbar muscular atrophy (SBMA)
II	2Immune system diseases	Other immune system diseases	Vici syndrome
II	2Immune system diseases	Other immune system diseases	Autoinflammation lipodystrophy and dermatosis syndrome
II	2Immune system diseases	Other immune system diseases	Neuromyelitis optica
II	2Immune system diseases	Other immune system diseases	Cryopyrin associated periodic syndrome
II	2Immune system diseases	Primary immunodeficiency	Autoimmune polyendocrinopathy syndrome type 1
II	2Immune system diseases	Primary immunodeficiency	IPEX syndrome
II	2Immune system diseases	Primary immunodeficiency	T-cell immunodeficiency congenital alopecia and nail dystrophy
II	2Immune system diseases	Primary immunodeficiency	RIDDLE syndrome
II	2Immune system diseases	Primary immunodeficiency	Bare lymphocyte syndrome type2
II	2Immune system diseases	Primary immunodeficiency	Neutrophil specific granule deficiency
II	2Immune system diseases	Primary immunodeficiency	Nijmegen syndrome
II	2Immune system diseases	Primary immunodeficiency	T+B+Severe combined immunodeficiencies (SCIDs)
II	2Immune system diseases	Primary immunodeficiency	Other humoral immunodeficiencies
II	2Immune system diseases	Allergies and autoimmune diseases	Asthma with nasal polyps and aspirin intolerance
II	1Cancers	Cancers of haematopoietic and lymphoid tissues	Hairy-cell leukemia
II	1Cancers	Cancers of haematopoietic and lymphoid tissues	Lymphoplasmacytic lymphoma
II	1Cancers	Cancers of haematopoietic and lymphoid tissues	Burkitt lymphoma
II	1Cancers	Cancers of haematopoietic and lymphoid tissues	Mantle cell lymphoma
II	1Cancers	Cancers of male genital organs	Testicular cancer
II	1Cancers	Cancers of soft tissues and bone	Primary peritoneal carcinoma
II	1Cancers	Cancers of soft tissues and bone	Clear cell sarcoma of soft tissue
II	1Cancers	Cancers of soft tissues and bone	Alveolar soft part sarcoma
II	1Cancers	Cancers of soft tissues and bone	Alveolar rhabdomyosarcoma
II	1Cancers	Cancers of soft tissues and bone	Myxoid liposarcoma
II	1Cancers	Cancers of soft tissues and bone	Extraskeletal myxoid chondrosarcoma
II	1Cancers	Head and neck cancers	Tonsillar cancer
II	1Cancers	Cancers of the digestive system	Pancreatic neuroendocrine tumor
II	1Cancers	Cancers of soft tissues and bone	Osteosarcoma
II	15Other diseases	Others	Mismatch repair deficiency
II	3Nervous system diseases	Other nervous and sensory system diseases	Familial advanced sleep phase syndrome
II	13Congenital malformations	Other congenital malformations	Seckel syndrome
II	13Congenital malformations	Other congenital malformations	Defects in RecQ helicases
II	13Congenital malformations	Congenital malformations of eye	Aniridia
II	13Congenital malformations	Congenital malformations of the musculoskeletal system	Frontonasal dysplasia
II	1Cancers	Cancers of the digestive system	Cancer of the anal canal
II	13Congenital malformations	Congenital malformations of the musculoskeletal system	Spondylocostal dysostosis
II	3Nervous system diseases	Ear disease	Deafness, X-linked
II	7Digestive system diseases	Gastrointestinal diseases	Familial adenomatous polyposis
II	1Cancers	Cancers of the digestive system	Hepatic angiosarcoma
II	1Cancers	Cancers of the digestive system	Gallbladder cancer
II	13Congenital malformations	Congenital malformations of the musculoskeletal system	Sclerosteosis
II	13Congenital malformations	Other congenital malformations	OFC syndrome
II	1Cancers	Cancers of haematopoietic and lymphoid tissues	T lymphoblastic leukemia/lymphoma
II	6Endocrine and metabolic diseases	Hypothalamus and pituitary gland diseases	Combined pituitary hormone deficiency
II	9Reproductive system diseases	Reproductive system diseases	46,XX disorders of sex development (Disorders related to androgen excess)
II	9Reproductive system diseases	Reproductive system diseases	46,XY disorders of sex development (Disorders of gonadal development)
II	12Congenital disorders of metabolism	Other congenital disorders of metabolism	Waardenburg syndrome
II	9Reproductive system diseases	Reproductive system diseases	46,XX disorders of sex development (Disorders of gonadal development)
II	11Skin diseases	Skin and soft tissue diseases	Trichothiodystrophy
II	13Congenital malformations	Congenital malformations of eye	Peters anomaly
II	3Nervous system diseases	Other nervous and sensory system diseases	Congenital mirror movements
II	13Congenital malformations	Other congenital malformations	Cornelia de Lange syndrome
II	1Cancers	Cancers of soft tissues and bone	Ewing sarcoma
II	14Other congenital disorders	Ribosomopathies	Treacher Collins syndrome
II	14Other congenital disorders	Chromosomal abnormalities	Angelman syndrome
II	3Nervous system diseases	Neurodegenerative diseases	Rett syndrome
II	10Musculoskeletal diseases	Muscular diseases	Myotonic dystrophy
II	1Cancers	Cancers of eye, brain, and central nervous system	Retinoblastoma
II	2Immune system diseases	Primary immunodeficiency	Immunodeficiency associated with DNA repair defects
II	4Cardiovascular diseases	Hematologic diseases	Congenital dyserythropoietic anemias (CDAs)
II	13Congenital malformations	Other congenital malformations	Craniosynostoses
II	13Congenital malformations	Other congenital malformations	Beckwith-Wiedemann syndrome
V	7Digestive system diseases	Pancreas diseases	Tropical calcific pancreatitis
V	13Congenital malformations	Congenital malformations of the musculoskeletal system	Proximal symphalangism
V	4Cardiovascular diseases	Vascular diseases	Budd-Chiari syndrome
V	12Congenital disorders of metabolism	Congenital disorders of lipid/glycolipid metabolism	Hypoalphalipoproteinemia
V	2Immune system diseases	Allergies and autoimmune diseases	Allergic contact dermatitis
V	11Skin diseases	Skin and soft tissue diseases	Allergic contact dermatitis
V	10Musculoskeletal diseases	Muscular diseases	Miyoshi myopathy
V	11Skin diseases	Skin and soft tissue diseases	Primary localized cutaneous amyloidosis
V	13Congenital malformations	Congenital malformations of skin	Hereditary lymphedema
V	3Nervous system diseases	Neurodegenerative diseases	Cerebral amyloid angiopathy
V	2Immune system diseases	Other immune system diseases	Ulcerative colitis
V	13Congenital malformations	Congenital malformations of the musculoskeletal system	Multiple synostosis syndrome
V	2Immune system diseases	Primary immunodeficiency	Classic complement pathway component defects
V	4Cardiovascular diseases	Hematologic diseases	Atypical hemolytic uremic syndrome
V	3Nervous system diseases	Eye disease	Age-related macular degeneration
V	13Congenital malformations	Congenital malformations of skin	Autosomal recessive congenital ichthyosis
V	2Immune system diseases	Primary immunodeficiency	Late complement pathway defects
V	3Nervous system diseases	Neurodegenerative diseases	Familial amyloidosis
V	5Respiratory diseases	Lung diseases	Idiopathic pulmonary fibrosis
V	4Cardiovascular diseases	Hematologic diseases	Hemophilia
V	2Immune system diseases	Primary immunodeficiency	Complement regulatory protein defects
V	7Digestive system diseases	Pancreas diseases	Hereditary pancreatitis
V	13Congenital malformations	Congenital malformations of the musculoskeletal system	Ehlers-Danlos syndrome
V	2Immune system diseases	Allergies and autoimmune diseases	Systemic lupus erythematosus
V	5Respiratory diseases	Lung diseases	Congenital pulmonary alveolar proteinosis
V	2Immune system diseases	Allergies and autoimmune diseases	Sjogren syndrome
V	11Skin diseases	Skin and soft tissue diseases	Sjogren syndrome
V	4Cardiovascular diseases	Cardiac diseases	Catecholaminergic polymorphic ventricular tachycardia
V	12Congenital disorders of metabolism	Other congenital disorders of metabolism	Hypomagnesemia
V	15Other diseases	Mental and behavioural disorders	Obsessive-compulsive disorder
V	10Musculoskeletal diseases	Muscular diseases	Ullrich disease
V	10Musculoskeletal diseases	Muscular diseases	Bethlem myopathy
V	13Congenital malformations	Congenital malformations of skin	Punctate palmoplantar keratoderma
V	12Congenital disorders of metabolism	Lysosomal storage diseases	Niemann-Pick disease type C
V	9Reproductive system diseases	Reproductive system diseases	46,XX disorders of sex development (Other)
V	4Cardiovascular diseases	Hematologic diseases	Hereditary stomatocytosis
V	3Nervous system diseases	Other nervous and sensory system diseases	Multiple sclerosis
V	3Nervous system diseases	Other nervous and sensory system diseases	Rasmussen encephalitis
V	3Nervous system diseases	Ear disease	Bilateral sudden sensorineural hearing loss
V	3Nervous system diseases	Epilepsy	Early myoclonic encephalopathy
V	1Cancers	Cancers of haematopoietic and lymphoid tissues	Anaplastic large-cell lymphoma
V	2Immune system diseases	Other immune system diseases	Rasmussen encephalitis
V	13Congenital malformations	Congenital malformations of skin	Epidermolysis bullosa, junctional
V	12Congenital disorders of metabolism	Other congenital disorders of metabolism	Poor drug metabolism
V	10Musculoskeletal diseases	Muscular diseases	Multi-minicore disease
V	4Cardiovascular diseases	Hematologic diseases	Dehydrated hereditary stomatocytosis
V	3Nervous system diseases	Other nervous and sensory system diseases	Vogt-Koyanagi-Harada syndrome
V	3Nervous system diseases	Other nervous and sensory system diseases	Hyperekplexia
V	3Nervous system diseases	Eye disease	Congenital motor nystagmus (CMN)
V	2Immune system diseases	Other immune system diseases	Familial Mediterranean fever
V	2Immune system diseases	Allergies and autoimmune diseases	Vogt-Koyanagi-Harada syndrome
V	2Immune system diseases	Allergies and autoimmune diseases	Hashimoto thyroiditis
V	2Immune system diseases	Allergies and autoimmune diseases	Graves disease
V	12Congenital disorders of metabolism	Other congenital disorders of metabolism	Familial hypobetalipoproteinemia
V	2Immune system diseases	Allergies and autoimmune diseases	Dermatitis herpetiformis
V	11Skin diseases	Skin and soft tissue diseases	Dermatitis herpetiformis
V	10Musculoskeletal diseases	Muscular diseases	Congenital fiber type disproportion
V	6Endocrine and metabolic diseases	Adrenal gland diseases	Primary aldosteronism
V	4Cardiovascular diseases	Cardiac diseases	Progressive cardiac conduction defect (PCCD)
V	13Congenital malformations	Other congenital malformations	Antley-Bixler syndrome
V	4Cardiovascular diseases	Vascular diseases	Infantile hemangioma
V	13Congenital malformations	Congenital malformations of the circulatory system	Venous malformations
V	4Cardiovascular diseases	Cardiac diseases	Atrial fibrillation
V	15Other diseases	Mental and behavioural disorders	Schizophrenia
V	3Nervous system diseases	Epilepsy	Familial epilepsy temporal lobe (ETL)
V	13Congenital malformations	Congenital malformations of the digestive system	Hirschsprung disease
V	7Digestive system diseases	Gastrointestinal diseases	Celiac disease
V	13Congenital malformations	Congenital malformations of skin	Ectodermal dysplasia
V	15Other diseases	Mental and behavioural disorders	Eating Disorders
V	4Cardiovascular diseases	Vascular diseases	Eosinophilic granulomatosis with polyangiitis
V	12Congenital disorders of metabolism	Congenital disorders of ion transport and metabolism	Familial hypocalciuric hypercalcemia
V	2Immune system diseases	Allergies and autoimmune diseases	Asthma
V	3Nervous system diseases	Epilepsy	Infantile or early childhood epileptic encephalopathy
V	2Immune system diseases	Primary immunodeficiency	IFN-gamma/IL-12 axis
V	2Immune system diseases	Primary immunodeficiency	Leukocyte adhesion deficiency
V	13Congenital malformations	Other congenital malformations	Cowden syndrome
V	3Nervous system diseases	Other nervous and sensory system diseases	Congenital myasthenic syndrome
V	4Cardiovascular diseases	Cardiac diseases	Brugada syndrome
V	13Congenital malformations	Congenital malformations of the musculoskeletal system	Multiple epiphyseal dysplasia
V	3Nervous system diseases	Neurodegenerative diseases	Lewy body dementia (LBD)
V	3Nervous system diseases	Epilepsy	Malignant migrating partial seizures in infancy
V	4Cardiovascular diseases	Cardiac diseases	Left ventricular noncompaction
V	13Congenital malformations	Other congenital malformations	3MC syndrome
V	11Skin diseases	Skin and soft tissue diseases	Behcet disease
V	2Immune system diseases	Allergies and autoimmune diseases	Behcet disease
V	3Nervous system diseases	Other nervous and sensory system diseases	Familial or sporadic hemiplegic migraine
V	3Nervous system diseases	Neurodegenerative diseases	Episodic ataxias
V	2Immune system diseases	Allergies and autoimmune diseases	Systemic sclerosis
V	11Skin diseases	Skin and soft tissue diseases	Systemic sclerosis
V	6Endocrine and metabolic diseases	Adrenal gland diseases	Familial glucocorticoid deficiency
V	6Endocrine and metabolic diseases	Other endocrine and metabolic diseases	Genetic obesity
V	8Urinary system diseases	Kidney diseases	Autosomal dominant tubulointerstitial kidney disease
V	4Cardiovascular diseases	Cardiac diseases	Dilated cardiomyopathy
V	13Congenital malformations	Other congenital malformations	Syndromic craniosynostoses
V	13Congenital malformations	Congenital malformations of skin	Monilethrix
V	2Immune system diseases	Other immune system diseases	Chronic mucocutaneous candidiasis
V	3Nervous system diseases	Neurodegenerative diseases	Frontotemporal lobar degeneration
V	12Congenital disorders of metabolism	Congenital disorders of amino acid metabolism	Glutaric acidemia
V	12Congenital disorders of metabolism	Congenital disorders of lipid/glycolipid metabolism	Peroxisomal beta-oxidation enzyme deficiency
V	12Congenital disorders of metabolism	Peroxisomal diseases	Peroxisomal beta-oxidation enzyme deficiency
V	12Congenital disorders of metabolism	Other congenital disorders of metabolism	Coumarin resistance
V	2Immune system diseases	Allergies and autoimmune diseases	Adult onset Still disease
V	11Skin diseases	Skin and soft tissue diseases	Nonsyndromic congenital nail disorder
V	2Immune system diseases	Primary immunodeficiency	Neutropenic disorders
V	2Immune system diseases	Primary immunodeficiency	Other phagocyte defects
V	3Nervous system diseases	Ear disease	Deafness, autosomal recessive
V	3Nervous system diseases	Neurodegenerative diseases	Cerebellar ataxia, mental retardation (MR), and dysequilibrium syndrome (CAMRQ)
V	3Nervous system diseases	Neurodegenerative diseases	Neurodegeneration with brain iron accumulation
V	6Endocrine and metabolic diseases	Other endocrine and metabolic diseases	Hyperlipidemia
V	12Congenital disorders of metabolism	Congenital disorders of lipid/glycolipid metabolism	Primary hyperchylomicronemia
V	12Congenital disorders of metabolism	Congenital disorders of ion transport and metabolism	Hypophosphatemic rickets
V	15Other diseases	Mental and behavioural disorders	Alcohol dependence
V	3Nervous system diseases	Neurodegenerative diseases	Pontocerebellar hypoplasia
V	3Nervous system diseases	Eye disease	Leber congenital amaurosis
V	5Respiratory diseases	Tracheobronchial diseases	Primary ciliary dyskinesia
V	3Nervous system diseases	Neurodegenerative diseases	Hereditary sensory and autonomic neuropathy
V	3Nervous system diseases	Neurodegenerative diseases	Amyotrophic lateral sclerosis (ALS)
V	3Nervous system diseases	Neurodegenerative diseases	Charcot-Marie-Tooth disease
V	12Congenital disorders of metabolism	Congenital disorders of amino acid metabolism	Secondary hyperammonemia
V	12Congenital disorders of metabolism	Other congenital disorders of metabolism	Familial hyperinsulinemic hypoglycemia
V	12Congenital disorders of metabolism	Congenital disorders of amino acid metabolism	Methylmalonic aciduria
V	12Congenital disorders of metabolism	Lysosomal storage diseases	Glycoproteinoses
V	11Skin diseases	Skin and soft tissue diseases	Palmoplantar keratoderma
V	12Congenital disorders of metabolism	Mitochondrial diseases	Cytochrome c oxidase (COX) deficiency
V	12Congenital disorders of metabolism	Mitochondrial diseases	Combined oxidative phosphorylation deficiency
V	3Nervous system diseases	Eye disease	Cone-rod dystrophy and cone dystrophy
V	7Digestive system diseases	Mouth and dental diseases	Amelogenesis imperfecta
V	7Digestive system diseases	Gastrointestinal diseases	Congenital diarrhea
V	13Congenital malformations	Congenital malformations of the urinary system	Polycystic kidney disease
V	8Urinary system diseases	Kidney diseases	Familial juvenile hyperuricemic nephropathy
V	13Congenital malformations	Congenital malformations of the urinary system	Renal tubular dysgenesis
V	13Congenital malformations	Congenital malformations of the musculoskeletal system	Heparan sulfate proteoglycan gene defects
V	3Nervous system diseases	Epilepsy	Febrile seizures
V	10Musculoskeletal diseases	Muscular diseases	Collagen VI myopathy
V	2Immune system diseases	Primary immunodeficiency	Agammaglobulinemias
V	13Congenital malformations	Congenital malformations of the musculoskeletal system	Osteopetrosis
V	12Congenital disorders of metabolism	Mitochondrial diseases	Kearns-Sayre syndrome
V	3Nervous system diseases	Neurodegenerative diseases	Leber hereditary optic atrophy
V	12Congenital disorders of metabolism	Mitochondrial diseases	Leber hereditary optic atrophy
V	1Cancers	Skin cancers	Basal cell carcinoma
V	7Digestive system diseases	Mouth and dental diseases	Tooth agenesis
V	10Musculoskeletal diseases	Skeletal diseases	Ossification of the posterior longitudinal ligament of spine
V	15Other diseases	Mental and behavioural disorders	Syndromic X-linked mental retardation
V	9Reproductive system diseases	Reproductive system diseases	Premature ovarian failure
V	3Nervous system diseases	Neurodegenerative diseases	Spinocerebellar ataxia (SCA)
V	3Nervous system diseases	Neurodegenerative diseases	Autosomal recessive spinocerebellar ataxias
V	3Nervous system diseases	Other nervous and sensory system diseases	Primary dystonia
V	3Nervous system diseases	Eye disease	Congenital fibrosis of the extraocular muscles
V	6Endocrine and metabolic diseases	Hypothalamus and pituitary gland diseases	Hypogonadotropic hypogonadism
V	12Congenital disorders of metabolism	Mitochondrial diseases	Spastic ataxia
V	15Other diseases	Mental and behavioural disorders	Nonsyndromic autosomal recessive mental retardation (NS-ARMR)
V	3Nervous system diseases	Neurodegenerative diseases	Distal hereditary motor neuropathies
V	13Congenital malformations	Congenital malformations of the musculoskeletal system	Osteogenesis imperfecta
V	8Urinary system diseases	Kidney diseases	Distal renal tubular acidosis (RTA type 1)
V	13Congenital malformations	Congenital malformations of the musculoskeletal system	Metaphyseal dysplasias
V	12Congenital disorders of metabolism	Mitochondrial diseases	Fatal infantile cardioencephalomyopathy
V	3Nervous system diseases	Neurodegenerative diseases	Familial idiopathic basal ganglia calcification
V	3Nervous system diseases	Eye disease	Stargardt disease
V	7Digestive system diseases	Liver diseases	Familial cholestasis
V	13Congenital malformations	Congenital malformations of skin	Cutis laxa
V	3Nervous system diseases	Eye disease	Myopia
V	3Nervous system diseases	Neurodegenerative diseases	Hereditary spastic paraplegia
V	12Congenital disorders of metabolism	Other congenital disorders of metabolism	Congenital generalized lipodystrophy
V	10Musculoskeletal diseases	Muscular diseases	Limb-girdle muscular dystrophy
V	13Congenital malformations	Congenital malformations of the urinary system	Potter syndrome
V	6Endocrine and metabolic diseases	Hypothalamus and pituitary gland diseases	Acromegaly
V	11Skin diseases	Skin and soft tissue diseases	Acne inversa
V	13Congenital malformations	Congenital malformations of the nervous system	Periventricular nodular heterotopia
V	7Digestive system diseases	Liver diseases	Congenital bile acid synthesis defect
V	8Urinary system diseases	Kidney diseases	Nephrotic syndrome
V	13Congenital malformations	Other congenital malformations	Robinow syndrome
III	2Immune system diseases	Allergies and autoimmune diseases	Graft-versus-host disease
III	2Immune system diseases	Other immune system diseases	Inflammatory bowel disease (IBD)
III	10Musculoskeletal diseases	Skeletal diseases	Avascular necrosis of femoral head
III	2Immune system diseases	Allergies and autoimmune diseases	Atopic dermatitis
III	11Skin diseases	Skin and soft tissue diseases	Atopic dermatitis
III	13Congenital malformations	Congenital malformations of the musculoskeletal system	Trigonocephaly
III	1Cancers	Cancers of soft tissues and bone	Angiosarcoma
III	1Cancers	Cancers of endocrine organs	Medullary thyroid cancer
III	15Other diseases	Others	Birt-Hogg-Dube syndrome
III	15Other diseases	Mental and behavioural disorders	FRA12A mental retardation
III	15Other diseases	Mental and behavioural disorders	Asperger syndrome
III	15Other diseases	Mental and behavioural disorders	Neurosis
III	14Other congenital disorders	Chromosomal abnormalities	Chromosme 5p deletion syndrome
III	14Other congenital disorders	Chromosomal abnormalities	Phelan-McDermid syndrome
III	13Congenital malformations	Other congenital malformations	Megalencephaly-capillary malformation syndrome
III	13Congenital malformations	Other congenital malformations	Marshall syndrome
III	13Congenital malformations	Other congenital malformations	Baraitser-Winter syndrome
III	13Congenital malformations	Other congenital malformations	Smith-Kingsmore syndrome
III	13Congenital malformations	Other congenital malformations	Proud syndrome
III	13Congenital malformations	Other congenital malformations	Congenital lipomatous overgrowth, vascular malformations, and epidermal nevi
III	13Congenital malformations	Other congenital malformations	Lateral meningocele syndrome
III	13Congenital malformations	Other congenital malformations	Microcephaly-capillary malformation syndrome
III	13Congenital malformations	Other congenital malformations	Hartsfield syndrome
III	13Congenital malformations	Other congenital malformations	Catel-Manzke syndrome
III	13Congenital malformations	Other congenital malformations	Diaphanospondylodysostosis
III	13Congenital malformations	Other congenital malformations	Frank-ter Haar syndrome
III	13Congenital malformations	Other congenital malformations	Rienhoff syndrome
III	13Congenital malformations	Other congenital malformations	SHORT syndrome
III	13Congenital malformations	Other congenital malformations	Nance-Horan syndrome
III	13Congenital malformations	Other congenital malformations	Juvenile-onset dystonia
III	13Congenital malformations	Other congenital malformations	STAR syndrome
III	13Congenital malformations	Other congenital malformations	Fetal akinesia deformation sequence
III	13Congenital malformations	Other congenital malformations	CATSHL syndrome
III	13Congenital malformations	Other congenital malformations	Tuberous sclerosis complex
III	13Congenital malformations	Other congenital malformations	Geleophysic dysplasia
III	13Congenital malformations	Other congenital malformations	Donnai-Barrow syndrome
III	13Congenital malformations	Other congenital malformations	Stapes ankylosis with broad thumb and toes
III	13Congenital malformations	Other congenital malformations	Cocoon syndrome
III	13Congenital malformations	Other congenital malformations	MASS phenotype
III	13Congenital malformations	Other congenital malformations	Marfan syndrome
III	13Congenital malformations	Other congenital malformations	Birk Barel mental retardation syndrome (BBMRS)
III	13Congenital malformations	Other congenital malformations	Lacrimo-auriculo-dento-digital syndrome
III	13Congenital malformations	Other congenital malformations	PTEN hamartoma tumor syndrome
III	13Congenital malformations	Other congenital malformations	Costello syndrome
III	13Congenital malformations	Other congenital malformations	Leopard syndrome
III	13Congenital malformations	Other congenital malformations	Congenital hypotrichosis with juvenile macular dystrophy
III	13Congenital malformations	Other congenital malformations	Acrocapitofemoral dysplasia
III	13Congenital malformations	Other congenital malformations	Ectodermal dysplasia, ectrodactyly, and macular dystrophy
III	13Congenital malformations	Other congenital malformations	Alport syndrome
III	13Congenital malformations	Other congenital malformations	Coffin-Lowry syndrome
III	13Congenital malformations	Other congenital malformations	Type II collagenopathies
III	13Congenital malformations	Other congenital malformations	Keutel syndrome
III	13Congenital malformations	Other congenital malformations	Muenke syndrome
III	13Congenital malformations	Other congenital malformations	Beare-Stevenson syndrome
III	13Congenital malformations	Other congenital malformations	Jackson-Weiss syndrome
III	13Congenital malformations	Other congenital malformations	Pfeiffer syndrome
III	13Congenital malformations	Other congenital malformations	Apert syndrome
III	13Congenital malformations	Other congenital malformations	Crouzon syndrome
III	13Congenital malformations	Other congenital malformations	Osteoglophonic dysplasia
III	13Congenital malformations	Congenital malformations of skin	Proteus syndrome
III	13Congenital malformations	Congenital malformations of skin	Ectodermal dysplasia, pure hair-nail type
III	13Congenital malformations	Congenital malformations of skin	Incontinentia pigmenti
III	13Congenital malformations	Congenital malformations of skin	Tricho-dento-osseous syndrome
III	13Congenital malformations	Congenital malformations of skin	Transient bullous dermolysis of the newborn
III	13Congenital malformations	Congenital malformations of skin	Epidermolysis bullosa, dysprophica
III	13Congenital malformations	Congenital malformations of skin	Neonatal ichthyosis-sclerosing cholangitis (NISCH) syndrome
III	13Congenital malformations	Congenital malformations of skin	Ichthyosis with hypotrichosis
III	13Congenital malformations	Congenital malformations of the musculoskeletal system	Dyssegmental dysplasia
III	13Congenital malformations	Congenital malformations of the musculoskeletal system	Czech dysplasia
III	13Congenital malformations	Congenital malformations of the musculoskeletal system	Kniest dysplasia
III	13Congenital malformations	Congenital malformations of the musculoskeletal system	SADDAN
III	13Congenital malformations	Congenital malformations of the musculoskeletal system	Hypochondroplasia
III	13Congenital malformations	Congenital malformations of the musculoskeletal system	Achondrogenesis type II
III	13Congenital malformations	Congenital malformations of the musculoskeletal system	Metacarpal 4-5 fusion
III	13Congenital malformations	Congenital malformations of the musculoskeletal system	Opsismodysplasia
III	13Congenital malformations	Congenital malformations of the musculoskeletal system	Spondylometaphyseal dysplasia with cone-rod dystrophy
III	13Congenital malformations	Congenital malformations of the musculoskeletal system	Singleton-Merten syndrome
III	13Congenital malformations	Congenital malformations of the musculoskeletal system	Arthrogryposis, mental retardation, and seizures
III	13Congenital malformations	Congenital malformations of the musculoskeletal system	Isolated congenital nail clubbing
III	13Congenital malformations	Congenital malformations of the musculoskeletal system	Metachondromatosis
III	13Congenital malformations	Congenital malformations of the musculoskeletal system	Tarsal-carpal coalition syndrome
III	13Congenital malformations	Congenital malformations of the musculoskeletal system	SEMD, short limb-hand type
III	13Congenital malformations	Congenital malformations of the musculoskeletal system	Spondyloepiphyseal dysplasia, Kimberley type
III	13Congenital malformations	Congenital malformations of the musculoskeletal system	Progressive pseudorheumatoid dysplasia
III	13Congenital malformations	Congenital malformations of the musculoskeletal system	Congenital contractural arachnodactyly
III	13Congenital malformations	Congenital malformations of the musculoskeletal system	Osteoporosis, lymphedema, anhydrotic ectodermal dysplasia with immunodeficiency (OLEDAID)
III	13Congenital malformations	Congenital malformations of the musculoskeletal system	Thanatophoric dysplasia
III	13Congenital malformations	Congenital malformations of the musculoskeletal system	Achondroplasia
III	13Congenital malformations	Congenital malformations of the musculoskeletal system	FGFR3-related short limb skeletal dysplasia
III	13Congenital malformations	Congenital malformations of the musculoskeletal system	Pseudoachondroplasia
III	13Congenital malformations	Congenital malformations of the musculoskeletal system	Acromesomelic dysplasia, Demirhan type
III	13Congenital malformations	Congenital malformations of the musculoskeletal system	Stuve-Wiedemann syndrome
III	13Congenital malformations	Congenital malformations of the musculoskeletal system	Osteoarthritis with mild chondrodysplasia
III	13Congenital malformations	Congenital malformations of the musculoskeletal system	Camurati-Engelmann disease
III	13Congenital malformations	Congenital malformations of the urinary system	Medullary cystic kidney disease
III	13Congenital malformations	Congenital malformations of the urinary system	Renal coloboma syndrome
III	13Congenital malformations	Congenital malformations of the digestive system	Megacystis microcolon intestinal hypoperistalsis syndrome
III	13Congenital malformations	Congenital malformations of the digestive system	Aplasia of lacrimal and salivary glands
III	13Congenital malformations	Congenital malformations of the digestive system	Alagille syndrome
III	13Congenital malformations	Congenital malformations of the circulatory system	Cutaneous and mucosal venous malformation
III	13Congenital malformations	Congenital malformations of the circulatory system	Capillary malformation-arteriovenous malformation
III	13Congenital malformations	Congenital malformations of eye	Norrie disease
III	13Congenital malformations	Congenital malformations of eye	Cornea plana congenita
III	13Congenital malformations	Congenital malformations of eye	Aplasia of lacrimal and salivary glands
III	13Congenital malformations	Congenital malformations of the nervous system	MICPCH syndrome
III	13Congenital malformations	Congenital malformations of the nervous system	Congenital hydrocephalus
III	13Congenital malformations	Congenital malformations of the nervous system	Focal cortical dysplasia of Taylor
III	13Congenital malformations	Congenital malformations of the nervous system	L1 syndrome
III	13Congenital malformations	Congenital malformations of the nervous system	Porencephaly
III	12Congenital disorders of metabolism	Other congenital disorders of metabolism	Hypoinsulinemic hypoglycemia with hemihypertrophy
III	12Congenital disorders of metabolism	Other congenital disorders of metabolism	Biotin-responsive basal ganglia disease
III	12Congenital disorders of metabolism	Other congenital disorders of metabolism	Calcium sensing receptor (CASR) related disease
III	12Congenital disorders of metabolism	Other congenital disorders of metabolism	Sea-blue histiocyte disease
III	12Congenital disorders of metabolism	Other congenital disorders of metabolism	CD36 deficiency
III	12Congenital disorders of metabolism	Other congenital disorders of metabolism	Enterokinase deficiency
III	12Congenital disorders of metabolism	Mitochondrial diseases	HMG-CoA synthase deficiency
III	12Congenital disorders of metabolism	Mitochondrial diseases	NARP syndrome
III	12Congenital disorders of metabolism	Peroxisomal diseases	Alpha-methylacyl-CoA racemase deficiency
III	12Congenital disorders of metabolism	Lysosomal storage diseases	Fucosidosis
III	12Congenital disorders of metabolism	Lysosomal storage diseases	Mucopolysaccharidosis type I
III	12Congenital disorders of metabolism	Congenital disorders of ion transport and metabolism	Transcobalamin II deficiency
III	12Congenital disorders of metabolism	Congenital disorders of ion transport and metabolism	Andersen-Tawil syndrome
III	12Congenital disorders of metabolism	Congenital disorders of ion transport and metabolism	Hypokalemic periodic paralysis (HypoPP)
III	12Congenital disorders of metabolism	Congenital disorders of ion transport and metabolism	Hyperkalemic periodic paralysis (HyperPP)
III	12Congenital disorders of metabolism	Congenital disorders of ion transport and metabolism	Autosomal dominant hypophosphatemic rickets
III	12Congenital disorders of metabolism	Congenital disorders of ion transport and metabolism	Hereditary hypophophatemic rickets with hypercalciuria
III	12Congenital disorders of metabolism	Congenital disorders of cofactor/vitamin metabolism	Ataxia with isolated vitamin E deficiency (AVED)
III	12Congenital disorders of metabolism	Congenital disorders of cofactor/vitamin metabolism	Hypophosphatasia
III	12Congenital disorders of metabolism	Congenital disorders of nucleotide metabolism	Thiopurine S-methyltransferase deficiency (TPMT deficiency)
III	12Congenital disorders of metabolism	Congenital disorders of amino acid metabolism	Formiminotransferase deficiency
III	12Congenital disorders of metabolism	Congenital disorders of amino acid metabolism	HMG-CoA synthase deficiency
III	12Congenital disorders of metabolism	Congenital disorders of amino acid metabolism	Lysinuric protein intolerance
III	12Congenital disorders of metabolism	Congenital disorders of amino acid metabolism	Propionic acidemia
III	12Congenital disorders of metabolism	Congenital disorders of glycan/glycoprotein metabolism	Lowe syndrome
III	12Congenital disorders of metabolism	Congenital disorders of glycan/glycoprotein metabolism	Fucosidosis
III	12Congenital disorders of metabolism	Congenital disorders of glycan/glycoprotein metabolism	Mucopolysaccharidosis type I
III	12Congenital disorders of metabolism	Congenital disorders of lipid/glycolipid metabolism	Systemic primary carnitine deficiency
III	12Congenital disorders of metabolism	Congenital disorders of lipid/glycolipid metabolism	Lipoprotein glomerulopathy
III	12Congenital disorders of metabolism	Congenital disorders of lipid/glycolipid metabolism	Megaloencephalic leukoencephalopathy with subcortical cysts
III	12Congenital disorders of metabolism	Congenital disorders of lipid/glycolipid metabolism	Tangier disease
III	12Congenital disorders of metabolism	Congenital disorders of lipid/glycolipid metabolism	Hyperlipoproteinemia, type V
III	12Congenital disorders of metabolism	Congenital disorders of lipid/glycolipid metabolism	Hyperlipoproteinemia, type III
III	12Congenital disorders of metabolism	Congenital disorders of carbohydrate metabolism	Congenital sucrase-isomaltase deficiency
III	12Congenital disorders of metabolism	Congenital disorders of carbohydrate metabolism	Fructose-1,6-bisphosphatase deficiency
III	11Skin diseases	Skin and soft tissue diseases	Infantile myofibromatosis
III	11Skin diseases	Skin and soft tissue diseases	Trichomegaly
III	11Skin diseases	Skin and soft tissue diseases	Pityriasis rubra pilaris
III	11Skin diseases	Skin and soft tissue diseases	Vitiligo
III	11Skin diseases	Skin and soft tissue diseases	Stiff skin syndrome
III	11Skin diseases	Skin and soft tissue diseases	Macrocephaly, alopecia, cutis laxa, and scoliosis
III	11Skin diseases	Skin and soft tissue diseases	Cutis laxa with severe pulmonary, gastrointestinal, and urinary abnormalities
III	11Skin diseases	Skin and soft tissue diseases	Familial progressive hyperpigmentation
III	11Skin diseases	Skin and soft tissue diseases	Hypotrichosis and recurrent skin vesicles
III	10Musculoskeletal diseases	Other musculoskeletal diseases	Winchester syndrome
III	10Musculoskeletal diseases	Other musculoskeletal diseases	Hyaline fibromatosis syndrome
III	10Musculoskeletal diseases	Muscular diseases	Schwartz-Jampel syndrome
III	10Musculoskeletal diseases	Muscular diseases	Inclusion body myopathy 3
III	10Musculoskeletal diseases	Muscular diseases	Andersen-Tawil syndrome
III	10Musculoskeletal diseases	Muscular diseases	Hypokalemic periodic paralysis (HypoPP)
III	10Musculoskeletal diseases	Muscular diseases	Hyperkalemic periodic paralysis (HyperPP)
III	10Musculoskeletal diseases	Muscular diseases	Potassium-aggravated myotonias (PAMs)
III	10Musculoskeletal diseases	Muscular diseases	Paramyotonia congenita
III	10Musculoskeletal diseases	Muscular diseases	Central core disease
III	10Musculoskeletal diseases	Muscular diseases	Tibial muscular dystrophy
III	10Musculoskeletal diseases	Muscular diseases	Caveolinopathies
III	10Musculoskeletal diseases	Muscular diseases	Becker muscular dystrophy
III	10Musculoskeletal diseases	Muscular diseases	Duchenne muscular dystrophy
III	10Musculoskeletal diseases	Muscular diseases	Dystrophinopathies
III	10Musculoskeletal diseases	Skeletal diseases	Familial digital arthropathy-brachydactyly
III	10Musculoskeletal diseases	Skeletal diseases	Familial expansile osteolysis
III	10Musculoskeletal diseases	Skeletal diseases	Nephrolithiasis/osteoporosis, hypophosphatemic
III	10Musculoskeletal diseases	Skeletal diseases	Legg-Calve-Perthes Disease
III	10Musculoskeletal diseases	Skeletal diseases	Hajdu-Cheney syndrome
III	10Musculoskeletal diseases	Skeletal diseases	Infantile cortical hyperostosis
III	10Musculoskeletal diseases	Skeletal diseases	Gnathodiaphyseal dysplasia
III	10Musculoskeletal diseases	Skeletal diseases	Torg syndrome
III	10Musculoskeletal diseases	Skeletal diseases	Primary hypertrophic osteoarthropathy
III	10Musculoskeletal diseases	Skeletal diseases	Familial osteochondritis dissecans
III	10Musculoskeletal diseases	Skeletal diseases	Fibrodysplasia ossificans progressiva
III	8Urinary system diseases	Kidney diseases	Calcium oxalate nephrolithiasis
III	8Urinary system diseases	Kidney diseases	Renal angiomyolipoma
III	8Urinary system diseases	Kidney diseases	Nephrolithiasis/osteoporosis, hypophosphatemic
III	8Urinary system diseases	Kidney diseases	Benign familial hematuria
III	8Urinary system diseases	Kidney diseases	Congenital nephrogenic diabetes insipidus
III	7Digestive system diseases	Gastrointestinal diseases	Irritable bowel syndrome
III	7Digestive system diseases	Gastrointestinal diseases	Hereditary mixed polyposis syndrome
III	7Digestive system diseases	Gastrointestinal diseases	Peutz-Jeghers syndrome
III	7Digestive system diseases	Mouth and dental diseases	Hereditary gingival fibromatosis
III	7Digestive system diseases	Mouth and dental diseases	Trismus-pseudocamptodactyly syndrome
III	7Digestive system diseases	Mouth and dental diseases	Amelogenesis imperfecta hypoplastic-hypomaturation with taurodontism
III	7Digestive system diseases	Mouth and dental diseases	Cherubism
III	6Endocrine and metabolic diseases	Other endocrine and metabolic diseases	Leptin receptor deficiency
III	6Endocrine and metabolic diseases	Other endocrine and metabolic diseases	Leprechaunism
III	6Endocrine and metabolic diseases	Other endocrine and metabolic diseases	Gitelman syndrome
III	6Endocrine and metabolic diseases	Parathyroid diseases	Neonatal hyperparathyroidism
III	6Endocrine and metabolic diseases	Thyroid gland diseases	Central hypothyroidism and testicular enlargement
III	6Endocrine and metabolic diseases	Hypothalamus and pituitary gland diseases	Disorders of antidiuretic hormone (ADH) secretion
III	6Endocrine and metabolic diseases	Hypothalamus and pituitary gland diseases	Syndrome of inappropriate secretion of antidiuretic hormone
III	6Endocrine and metabolic diseases	Hypothalamus and pituitary gland diseases	Hyperprolactinemia
III	6Endocrine and metabolic diseases	Hypothalamus and pituitary gland diseases	Nephrogenic syndrome of inappropriate antidiuresis
III	6Endocrine and metabolic diseases	Hypothalamus and pituitary gland diseases	Growth delay due to insulin-like growth factor I resistance
III	6Endocrine and metabolic diseases	Hypothalamus and pituitary gland diseases	Kowarski syndrome
III	6Endocrine and metabolic diseases	Hypothalamus and pituitary gland diseases	Laron syndrome
III	6Endocrine and metabolic diseases	Hypothalamus and pituitary gland diseases	Isolated growth hormone deficiency
III	6Endocrine and metabolic diseases	Diabetes	Diabetic neuropathy
III	6Endocrine and metabolic diseases	Diabetes	Insulin-resistant diabetes mellitus with acanthosis nigricans
III	6Endocrine and metabolic diseases	Diabetes	Rabson-Mendenhall syndrome
III	5Respiratory diseases	Tracheobronchial diseases	Bronchiectasis with or without elevated sweat chloride
III	5Respiratory diseases	Lung diseases	Pneumothorax
III	5Respiratory diseases	Lung diseases	Cutis laxa with severe pulmonary, gastrointestinal, and urinary abnormalities
III	4Cardiovascular diseases	Hypertensive diseases	Primary pulmonary hypertension
III	4Cardiovascular diseases	Hypertensive diseases	Liddle syndrome
III	4Cardiovascular diseases	Hematologic diseases	Gray platelet syndrome
III	4Cardiovascular diseases	Hematologic diseases	von Willebrand disease
III	4Cardiovascular diseases	Hematologic diseases	Cryohydrocytosis
III	4Cardiovascular diseases	Hematologic diseases	Southeast Asian ovalocytosis
III	4Cardiovascular diseases	Hematologic diseases	Iron-refractory iron deficiency anemia
III	4Cardiovascular diseases	Hematologic diseases	Vitamin B12 deficiency anaemia
III	4Cardiovascular diseases	Hematologic diseases	Hypochromic microcytic anemia
III	4Cardiovascular diseases	Hematologic diseases	Pyruvate kinase deficiency
III	4Cardiovascular diseases	Hematologic diseases	Orthostatic intolerance
III	4Cardiovascular diseases	Hematologic diseases	Congenital amegakaryocytic thrombocytopenia
III	4Cardiovascular diseases	Hematologic diseases	Thrombotic thrombocytopenic purpura
III	4Cardiovascular diseases	Hematologic diseases	Glanzmann thrombasthenia
III	4Cardiovascular diseases	Vascular diseases	Primary intraosseous vascular malformation
III	4Cardiovascular diseases	Vascular diseases	Lymphangioma
III	4Cardiovascular diseases	Vascular diseases	Lymphangioleiomyomatosis
III	4Cardiovascular diseases	Vascular diseases	Brain small vessel disease with hemorrhage
III	4Cardiovascular diseases	Vascular diseases	Hereditary angiopathy with nephropathy, aneurysms, and muscle cramps (HANAC)
III	4Cardiovascular diseases	Vascular diseases	Cerebral autosomal dominant arteriopathy with subcortical infarcts and leucoencephalopathy (CADASIL)
III	4Cardiovascular diseases	Vascular diseases	Parkes Weber syndrome
III	4Cardiovascular diseases	Cardiac diseases	Cardiac conduction disease with dilated cardiomyopathy
III	4Cardiovascular diseases	Cardiac diseases	Familial idiopathic ventricular fibrillation
III	4Cardiovascular diseases	Cardiac diseases	Sick sinus syndrome
III	4Cardiovascular diseases	Cardiac diseases	Jervell and Lange-Nielsen syndrome
III	4Cardiovascular diseases	Cardiac diseases	Short QT syndrome
III	4Cardiovascular diseases	Cardiac diseases	Naxos disease
III	4Cardiovascular diseases	Cardiac diseases	Congenital supravalvar aortic stenosis
III	4Cardiovascular diseases	Cardiac diseases	Viral myocarditis
III	4Cardiovascular diseases	Cardiac diseases	Restrictive cardiomyopathy
III	3Nervous system diseases	Other nervous and sensory system diseases	Subependymal giant cell astrocytoma
III	3Nervous system diseases	Other nervous and sensory system diseases	Familial carpal tunnel syndrome
III	3Nervous system diseases	Other nervous and sensory system diseases	GLUT1 deficiency syndrome
III	3Nervous system diseases	Other nervous and sensory system diseases	Seizures-sensorineural deafness-ataxia-mental retardation-electrolyte imbalance (SESAME)
III	3Nervous system diseases	Other nervous and sensory system diseases	Scapuloperoneal spinal muscular atrophy
III	3Nervous system diseases	Ear disease	Partington syndrome
III	3Nervous system diseases	Eye disease	Epithelial basement membrane corneal dystrophy
III	3Nervous system diseases	Eye disease	Congenital stromal corneal dystrophy
III	3Nervous system diseases	Eye disease	Lattice corneal dystrophies
III	3Nervous system diseases	Eye disease	Granular corneal dystrophies
III	3Nervous system diseases	Eye disease	Thiel-Behnke dystrophies
III	3Nervous system diseases	Eye disease	Reis-Bucklers corneal dystrophy
III	3Nervous system diseases	Eye disease	Newfoundland rod-cone dystrophy
III	3Nervous system diseases	Eye disease	Wagner syndrome
III	3Nervous system diseases	Eye disease	Keratoconus
III	3Nervous system diseases	Eye disease	Sorsby fundus dystrophy
III	3Nervous system diseases	Eye disease	Meesmann corneal dystrophy
III	3Nervous system diseases	Eye disease	Duane retraction syndrome
III	3Nervous system diseases	Epilepsy	Hemiconvulsion-hemiplegia-epilepsy syndrome
III	3Nervous system diseases	Epilepsy	Generalized epilepsy and paroxysmal dyskinesia
III	3Nervous system diseases	Epilepsy	Benign familial neonatal and infantile epilepsies
III	3Nervous system diseases	Epilepsy	Dravet syndrome
III	3Nervous system diseases	Neurodegenerative diseases	Gordon Holmes syndrome
III	3Nervous system diseases	Neurodegenerative diseases	Megaloencephalic leukoencephalopathy with subcortical cysts
III	3Nervous system diseases	Neurodegenerative diseases	Hereditary diffuse leukoencephalopathy with spheroids
III	3Nervous system diseases	Neurodegenerative diseases	Band-like calcification with simplified gyration and polymicrogyria
III	3Nervous system diseases	Neurodegenerative diseases	McLeod syndrome
III	3Nervous system diseases	Neurodegenerative diseases	Progressive supranuclear palsy
III	3Nervous system diseases	Neurodegenerative diseases	Alexander disease
III	3Nervous system diseases	Neurodegenerative diseases	Prion diseases
III	3Nervous system diseases	Neurodegenerative diseases	Cerebellar ataxia cayman type
III	3Nervous system diseases	Neurodegenerative diseases	Huntington disease
III	3Nervous system diseases	Neurodegenerative diseases	Alzheimer disease
III	2Immune system diseases	Other immune system diseases	Autoinflammation with infantile enterocolitis
III	2Immune system diseases	Other immune system diseases	Autoinflammatory syndrome with pyogenic bacterial infection and amylopectinosis
III	2Immune system diseases	Other immune system diseases	Autoinflammation and PLCG2-associated antibody deficiency and immune dysregulation
III	2Immune system diseases	Other immune system diseases	Tumor necrosis factor receptor-associated periodic syndrome
III	2Immune system diseases	Other immune system diseases	Pyogenic sterile arthritis, pyoderma gangrenosum, and acne syndrome
III	2Immune system diseases	Other immune system diseases	Sarcoidosis, early-onset
III	2Immune system diseases	Other immune system diseases	Blau syndrome
III	2Immune system diseases	Primary immunodeficiency	Lymphoproliferative syndrome 1
III	2Immune system diseases	Primary immunodeficiency	X-linked lymphoproliferative syndrome
III	2Immune system diseases	Primary immunodeficiency	Wiskott-Aldrich syndrome
III	2Immune system diseases	Primary immunodeficiency	Activated PI3K-delta syndrome
III	2Immune system diseases	Primary immunodeficiency	Immune thrombocytopenia
III	2Immune system diseases	Primary immunodeficiency	Pyogenic bacterial infections, recurrent, due to MYD88 deficiency
III	2Immune system diseases	Primary immunodeficiency	Growth hormone insensitivity with immunodeficiency
III	2Immune system diseases	Primary immunodeficiency	Mannose-binding lectin pathway component defects
III	2Immune system diseases	Primary immunodeficiency	Chediak-Higashi syndrome
III	2Immune system diseases	Primary immunodeficiency	Chronic granulomatous disease
III	2Immune system diseases	Primary immunodeficiency	Chemokine receptor defect
III	2Immune system diseases	Primary immunodeficiency	Defects of toll-like receptor signaling
III	2Immune system diseases	Primary immunodeficiency	Immunodeficiency without anhidrotic ectodermal dysplasia
III	2Immune system diseases	Primary immunodeficiency	Ectodermal dysplasia associated immunodeficiency
III	2Immune system diseases	Primary immunodeficiency	NK cell defects
III	2Immune system diseases	Allergies and autoimmune diseases	Castleman disease
III	2Immune system diseases	Allergies and autoimmune diseases	Eosinophilic esophagitis
III	2Immune system diseases	Allergies and autoimmune diseases	Syndromic multisystem autoimmune disease
III	1Cancers	Cancers of haematopoietic and lymphoid tissues	Polycythemia vera
III	1Cancers	Cancers of haematopoietic and lymphoid tissues	Hypereosinophilic syndrome
III	1Cancers	Cancers of haematopoietic and lymphoid tissues	Chronic eosinophilic leukemia
III	1Cancers	Cancers of haematopoietic and lymphoid tissues	Langerhans cell histiocytosis
III	1Cancers	Cancers of the digestive system	Gastrotintestinal stromal tumor
III	1Cancers	Cancers of haematopoietic and lymphoid tissues	Mast-cell leukemia
III	2Immune system diseases	Primary immunodeficiency	Autoimmune lymphoproliferative syndromes
III	2Immune system diseases	Other immune system diseases	Crohn disease
III	1Cancers	Cancers of endocrine organs	Parathyroid carcinoma
III	2Immune system diseases	Allergies and autoimmune diseases	Juvenile idiopathic arthritis
III	4Cardiovascular diseases	Vascular diseases	Pulmonary veno-occlusive disease and pulmonary capillary hemangiomatosis
III	8Urinary system diseases	Kidney diseases	Dent disease
III	12Congenital disorders of metabolism	Congenital disorders of amino acid metabolism	Cystinuria
III	6Endocrine and metabolic diseases	Parathyroid diseases	Primary hyperparathyroidism
III	12Congenital disorders of metabolism	Congenital disorders of lipid/glycolipid metabolism	Hypertriglyceridemia
III	1Cancers	Cancers of haematopoietic and lymphoid tissues	Peripheral T cell lymphoma
III	12Congenital disorders of metabolism	Congenital disorders of amino acid metabolism	Phenylketonuria
III	4Cardiovascular diseases	Cardiac diseases	Hypertrophic cardiomyopathy
III	1Cancers	Cancers of eye, brain, and central nervous system	Neuroblastoma
III	4Cardiovascular diseases	Hematologic diseases	Hereditary elliptocytosis
III	3Nervous system diseases	Eye disease	Familial flecked retina syndrome
III	6Endocrine and metabolic diseases	Adrenal gland diseases	Bilateral macronodular adrenal hyperplasia
III	2Immune system diseases	Allergies and autoimmune diseases	Familial cold autoinflammatory syndrome
III	10Musculoskeletal diseases	Skeletal diseases	Paget disease of bone
III	13Congenital malformations	Other congenital malformations	Noonan syndrome and related disorders
III	8Urinary system diseases	Kidney diseases	Hyperkalemic distal renal tubular acidosis
III	13Congenital malformations	Other congenital malformations	Stickler syndrome
III	4Cardiovascular diseases	Vascular diseases	Loeys-Dietz syndrome
III	4Cardiovascular diseases	Hematologic diseases	Hereditary spherocytosis
III	2Immune system diseases	Allergies and autoimmune diseases	Allergic rhinitis
III	2Immune system diseases	Primary immunodeficiency	Other well-defined immunodeficiency syndromes
III	3Nervous system diseases	Eye disease	Posterior polymorphous corneal dystrophy
III	13Congenital malformations	Other congenital malformations	Noonan syndrome
III	4Cardiovascular diseases	Vascular diseases	Hereditary hemorrhagic telangiectasia
III	2Immune system diseases	Allergies and autoimmune diseases	Anaphylaxis
III	13Congenital malformations	Other congenital malformations	Megalencephaly-polymicrogyria-polydactyly-hydrocephalus syndrome
III	1Cancers	Cancers of the breast and female genital organs	Cervical cancer
III	1Cancers	Cancers of the breast and female genital organs	Choriocarcinoma
III	1Cancers	Cancers of the urinary system	Bladder cancer
III	3Nervous system diseases	Other nervous and sensory system diseases	Congenital central hypoventilation syndrome
III	12Congenital disorders of metabolism	Congenital disorders of nucleotide metabolism	Xanthinuria
III	3Nervous system diseases	Neurodegenerative diseases	Infantile bilateral striatal necrosis
III	10Musculoskeletal diseases	Other musculoskeletal diseases	Familial episodic pain syndrome
III	13Congenital malformations	Congenital malformations of skin	Congenital symmetric circumferential skin creases
III	4Cardiovascular diseases	Cardiac diseases	Long QT syndrome
III	15Other diseases	Mental and behavioural disorders	Major depressive disorder
III	15Other diseases	Mental and behavioural disorders	Attention deficit hyperactivity disorder (ADHD)
III	10Musculoskeletal diseases	Muscular diseases	Periodic paralysis
III	12Congenital disorders of metabolism	Congenital disorders of ion transport and metabolism	Periodic paralysis
III	13Congenital malformations	Other congenital malformations	Pitt-Hopkins syndrome
III	1Cancers	Cancers of soft tissues and bone	Desmoplastic small round cell tumor
III	4Cardiovascular diseases	Vascular diseases	Moyamoya disease
III	13Congenital malformations	Congenital malformations of eye	Ectopia lentis
III	12Congenital disorders of metabolism	Congenital disorders of amino acid metabolism	Fanconi renotubular syndrome
III	13Congenital malformations	Congenital malformations of the digestive system	White sponge nevus
III	1Cancers	Cancers of soft tissues and bone	Synovial sarcoma
III	1Cancers	Cancers of haematopoietic and lymphoid tissues	Hodgkin lymphoma
III	13Congenital malformations	Congenital malformations of the musculoskeletal system	Klippel-Feil syndrome
III	13Congenital malformations	Congenital malformations of the urinary system	Renal agenesis and Renal adysplasia
III	12Congenital disorders of metabolism	Other congenital disorders of metabolism	Familial tumoral calcinosis
III	6Endocrine and metabolic diseases	Diabetes	Diabetic nephropathy
III	4Cardiovascular diseases	Vascular diseases	Cerebral cavernous malformation
III	1Cancers	Cancers of haematopoietic and lymphoid tissues	Myelofibrosis
III	1Cancers	Cancers of haematopoietic and lymphoid tissues	Essential thrombocytosis
III	4Cardiovascular diseases	Hematologic diseases	Bleeding disorder platelet-type
III	4Cardiovascular diseases	Vascular diseases	Coronary artery disease
III	6Endocrine and metabolic diseases	Diabetes	Diabetic retinopathy
III	13Congenital malformations	Congenital malformations of the nervous system	Lissencephaly
III	13Congenital malformations	Congenital malformations of the musculoskeletal system	Lethal congenital contractural syndrome
III	1Cancers	Head and neck cancers	Nasopharyngeal cancer
III	3Nervous system diseases	Eye disease	Vitreoretinal degeneration
III	3Nervous system diseases	Eye disease	Usher syndrome (US)
III	13Congenital malformations	Congenital malformations of the musculoskeletal system	Brachydactyly
III	2Immune system diseases	Primary immunodeficiency	Hyper-IgE syndrome
III	4Cardiovascular diseases	Hypertensive diseases	Pulmonary arterial hypertension
III	6Endocrine and metabolic diseases	Diabetes	Type I diabetes mellitus
III	15Other diseases	Mental and behavioural disorders	Dyslexia
III	2Immune system diseases	Allergies and autoimmune diseases	Allograft rejection
III	4Cardiovascular diseases	Vascular diseases	Familial thoracic aortic aneurysm and dissection
III	2Immune system diseases	Primary immunodeficiency	T-B+Severe combined immunodeficiency
III	3Nervous system diseases	Eye disease	Pattern dystrophies of the retinal pigment epithelium
III	2Immune system diseases	Primary immunodeficiency	Common variable immunodeficiency
III	3Nervous system diseases	Epilepsy	West syndrome
III	3Nervous system diseases	Eye disease	Primary open angle glaucoma
III	4Cardiovascular diseases	Cardiac diseases	Arrhythmogenic right ventricular cardiomyopathy
III	6Endocrine and metabolic diseases	Other endocrine and metabolic diseases	Bartter syndrome
III	3Nervous system diseases	Epilepsy	Lennox-Gastaut syndrome
III	6Endocrine and metabolic diseases	Hypothalamus and pituitary gland diseases	Excessive secretion of growth hormone
III	10Musculoskeletal diseases	Muscular diseases	Non-dystrophic myotonia
III	3Nervous system diseases	Neurodegenerative diseases	Parkinsonian syndrome
III	3Nervous system diseases	Epilepsy	Idiopathic generalized epilepsies
III	3Nervous system diseases	Epilepsy	Early infantile epileptic encephalopathy
III	4Cardiovascular diseases	Hematologic diseases	Macrothrombocytopenia
III	3Nervous system diseases	Ear disease	Deafness, autosomal dominant
III	3Nervous system diseases	Neurodegenerative diseases	Parkinson disease
III	3Nervous system diseases	Eye disease	Cataract
III	10Musculoskeletal diseases	Skeletal diseases	Osteoporosis
III	14Other congenital disorders	Chromosomal abnormalities	Williams-Beuren syndrome
III	15Other diseases	Mental and behavioural disorders	Non-syndromic X-linked mental retardation
III	4Cardiovascular diseases	Hematologic diseases	Aplastic anemia
III	13Congenital malformations	Congenital malformations of skin	Pachyonychia congenita
III	10Musculoskeletal diseases	Muscular diseases	Cap myopathy
III	10Musculoskeletal diseases	Muscular diseases	Myofibrillar myopathies
III	10Musculoskeletal diseases	Muscular diseases	Nemaline myopathy
III	3Nervous system diseases	Eye disease	Retinitis pigmentosa
III	10Musculoskeletal diseases	Muscular diseases	Distal myopathy
III	8Urinary system diseases	Kidney diseases	Focal segmental glomerulosclerosis
III	6Endocrine and metabolic diseases	Adrenal gland diseases	Cushing syndrome
III	15Other diseases	Mental and behavioural disorders	Autism
III	3Nervous system diseases	Eye disease	Congenital stationary night blindness
III	6Endocrine and metabolic diseases	Hypothalamus and pituitary gland diseases	Pituitary adenomas
III	10Musculoskeletal diseases	Muscular diseases	Centronuclear myopathy
III	12Congenital disorders of metabolism	Other congenital disorders of metabolism	Familial partial lipodystrophy
XI	14Other congenital disorders	Chromosomal abnormalities	Brachydactyly-mental retardation syndrome
XI	13Congenital malformations	Other congenital malformations	Manitoba oculotrichoanal syndrome
XI	13Congenital malformations	Other congenital malformations	Bifid nose with or without anorectal and renal anomalies
XI	13Congenital malformations	Other congenital malformations	Neurofibromatosis type 1
XI	13Congenital malformations	Congenital malformations of skin	Choanal atresia and lymphedema
XI	13Congenital malformations	Congenital malformations of the musculoskeletal system	Spondyloepiphyseal dysplasia tarda
XI	12Congenital disorders of metabolism	Lysosomal storage diseases	Cystinosis
XI	12Congenital disorders of metabolism	Lysosomal storage diseases	GM1 gangliosidosis
XI	12Congenital disorders of metabolism	Congenital disorders of amino acid metabolism	Saccharopinuria
XI	12Congenital disorders of metabolism	Congenital disorders of amino acid metabolism	N-acetylglutamate synthase (NAGS) deficiency
XI	12Congenital disorders of metabolism	Congenital disorders of amino acid metabolism	Hyperlysinemia
XI	12Congenital disorders of metabolism	Congenital disorders of amino acid metabolism	Cystinosis
XI	12Congenital disorders of metabolism	Congenital disorders of lipid/glycolipid metabolism	GM1 gangliosidosis
XI	6Endocrine and metabolic diseases	Adrenal gland diseases	Glucocorticoid-remediable aldosteronism (GRA)
XI	4Cardiovascular diseases	Hypertensive diseases	Aldosterone synthase deficiency
XI	2Immune system diseases	Other immune system diseases	Chronic recurrent multifocal osteomyelitis
XI	4Cardiovascular diseases	Hypertensive diseases	Glucocorticoid-remediable aldosteronism (GRA)
I	1Cancers	Cancers of eye, brain, and central nervous system	Meningioma
I	4Cardiovascular diseases	Vascular diseases	Patent ductus arteriosus
I	13Congenital malformations	Congenital malformations of the circulatory system	Patent ductus arteriosus
I	1Cancers	Cancers of soft tissues and bone	Kaposi sarcoma
I	1Cancers	Cancers of haematopoietic and lymphoid tissues	Multiple myeloma
I	1Cancers	Skin cancers	Mycosis fungoides
I	1Cancers	Cancers of haematopoietic and lymphoid tissues	Mycosis fungoides
I	1Cancers	Skin cancers	Melanoma
I	13Congenital malformations	Other congenital malformations	VACTERL/VATER association
I	15Other diseases	Mental and behavioural disorders	Autosomal dominant mental retardation
I	1Cancers	Cancers of haematopoietic and lymphoid tissues	Acute myeloid leukemia (AML)
I	1Cancers	Head and neck cancers	Oral cancer
I	1Cancers	Cancers of the breast and female genital organs	Endometrial cancer
I	1Cancers	Skin cancers	Squamous cell carcinoma
I	1Cancers	Cancers of the digestive system	Pancreatic cancer
I	1Cancers	Cancers of the breast and female genital organs	Ovarian cancer
I	13Congenital malformations	Congenital malformations of face and neck	Cleft lip and/or cleft palate
I	10Musculoskeletal diseases	Muscular diseases	Scapuloperoneal myopathy
I	1Cancers	Cancers of endocrine organs	Multiple endocrine neoplasia syndrome
I	3Nervous system diseases	Neurodegenerative diseases	Huntington disease-like syndrome
I	14Other congenital disorders	Chromosomal abnormalities	Chromosome 15q13.3 microdeletion syndrome
I	1Cancers	Cancers of the lung and pleura	Small cell lung cancer
I	1Cancers	Cancers of haematopoietic and lymphoid tissues	Adult T-cell leukemia
I	2Immune system diseases	Primary immunodeficiency	T-B-Severe combined immunodeficiency
I	1Cancers	Cancers of haematopoietic and lymphoid tissues	B lymphoblastic leukemia/lymphoma
I	3Nervous system diseases	Neurodegenerative diseases	Ataxia with ocular apraxia
I	4Cardiovascular diseases	Cardiac diseases	Tetralogy of Fallot
I	1Cancers	Cancers of haematopoietic and lymphoid tissues	Follicular lymphoma
I	1Cancers	Cancers of the breast and female genital organs	Fallopian tube cancer
I	1Cancers	Head and neck cancers	Laryngeal cancer
I	1Cancers	Cancers of haematopoietic and lymphoid tissues	Chronic myeloid leukemia (CML)
I	1Cancers	Cancers of eye, brain, and central nervous system	Medulloblastoma
I	4Cardiovascular diseases	Cardiac diseases	Atrial septal defect
I	1Cancers	Cancers of male genital organs	Prostate cancer
I	4Cardiovascular diseases	Hematologic diseases	Myelodysplastic syndrome
I	13Congenital malformations	Congenital malformations of eye	Anterior segment dysgenesis
I	3Nervous system diseases	Neurodegenerative diseases	Core neuroacanthocytosis syndromes
I	4Cardiovascular diseases	Hematologic diseases	Thrombocytopenia (THC)
I	1Cancers	Cancers of the digestive system	Cholangiocarcinoma
I	12Congenital disorders of metabolism	Congenital disorders of lipid/glycolipid metabolism	Congenital adrenal hyperplasia
I	12Congenital disorders of metabolism	Congenital disorders of lipid/glycolipid metabolism	Chromosome Xp21 deletion syndrome
I	15Other diseases	Mental and behavioural disorders	Landau-Kleffner syndrome
I	3Nervous system diseases	Epilepsy	Landau-Kleffner syndrome
I	3Nervous system diseases	Epilepsy	Epileptic encephalopathy with continuous spike-waves during slow-wave sleep
I	9Reproductive system diseases	Reproductive system diseases	46,XY disorders of sex development (Disorders in androgen synthesis or action)
I	11Skin diseases	Skin and soft tissue diseases	Basal cell nevus syndrome
I	12Congenital disorders of metabolism	Congenital disorders of amino acid metabolism	Nonketotic hyperglycinemia
I	14Other congenital disorders	Chromosomal abnormalities	Down syndrome
I	2Immune system diseases	Primary immunodeficiency	Combined immunodeficiency
I	6Endocrine and metabolic diseases	Diabetes	Permanent neonatal diabetes mellitus
I	1Cancers	Cancers of the lung and pleura	Non-small cell lung cancer
I	4Cardiovascular diseases	Hypertensive diseases	High blood pressure
I	2Immune system diseases	Primary immunodeficiency	Hyper IgM syndromes, autosomal recessive type
I	10Musculoskeletal diseases	Skeletal diseases	Glucocorticoid-induced osteonecrosis
I	1Cancers	Cancers of the digestive system	Hepatocellular carcinoma
I	6Endocrine and metabolic diseases	Hypothalamus and pituitary gland diseases	Growth hormone deficiency
I	1Cancers	Cancers of the urinary system	Renal cell carcinoma
I	9Reproductive system diseases	Reproductive system diseases	Uterine leiomyoma
I	1Cancers	Skin cancers	Merkel cell carcinoma
I	1Cancers	Cancers of eye, brain, and central nervous system	Glioma
I	13Congenital malformations	Other congenital malformations	Type XI collagenopathies
I	13Congenital malformations	Congenital malformations of the musculoskeletal system	Fibrochondrogenesis
I	13Congenital malformations	Congenital malformations of the circulatory system	Bicuspid aortic valve
I	10Musculoskeletal diseases	Skeletal diseases	Giant cell tumor of bone
I	7Digestive system diseases	Gastrointestinal diseases	Juvenile polyposis syndrome
I	4Cardiovascular diseases	Hematologic diseases	Congenital polycythemia
I	1Cancers	Cancers of the breast and female genital organs	Vulvar cancer
I	1Cancers	Cancers of haematopoietic and lymphoid tissues	Chronic lymphocytic leukemia (CLL)
I	13Congenital malformations	Other congenital malformations	Saethre-Chotzen syndrome
I	13Congenital malformations	Congenital malformations of the musculoskeletal system	Synpolydactyly
I	12Congenital disorders of metabolism	Congenital disorders of amino acid metabolism	Piebaldism
I	1Cancers	Head and neck cancers	Oropharyngeal cancer
I	9Reproductive system diseases	Reproductive system diseases	Azoospermia
I	1Cancers	Head and neck cancers	Salivary gland cancer
I	1Cancers	Cancers of the digestive system	Gastric cancer
I	3Nervous system diseases	Eye disease	Fuchs corneal dystrophy
I	9Reproductive system diseases	Reproductive system diseases	Spermatogenic failure
I	1Cancers	Cancers of endocrine organs	Thyroid cancer
I	13Congenital malformations	Other congenital malformations	Weill-Marchesani syndrome
I	13Congenital malformations	Other congenital malformations	FG syndrome
I	1Cancers	Cancers of the lung and pleura	Malignant pleural mesothelioma
I	13Congenital malformations	Other congenital malformations	Distal arthrogryposis
I	9Reproductive system diseases	Reproductive system diseases	46,XY disorders of sex development (Other)
I	1Cancers	Cancers of the breast and female genital organs	Breast cancer
I	1Cancers	Cancers of male genital organs	Penile cancer
I	1Cancers	Cancers of endocrine organs	Adrenal carcinoma
I	13Congenital malformations	Congenital malformations of the musculoskeletal system	Split-hand/foot malformation
I	4Cardiovascular diseases	Hematologic diseases	Fanconi anemia
I	1Cancers	Cancers of the digestive system	Esophageal cancer
I	1Cancers	Cancers of the digestive system	Colorectal cancer
I	6Endocrine and metabolic diseases	Diabetes	Maturity onset diabetes of the young (MODY)
I	13Congenital malformations	Other congenital malformations	Adams-Oliver syndrome
XIV	12Congenital disorders of metabolism	Congenital disorders of glycan/glycoprotein metabolism	Congenital disorders of glycosylation type I
XIV	12Congenital disorders of metabolism	Mitochondrial diseases	Diseases of the tricarboxylic acid cycle
XIV	12Congenital disorders of metabolism	Congenital disorders of glycan/glycoprotein metabolism	Mucopolysaccharidosis type III
XIV	12Congenital disorders of metabolism	Lysosomal storage diseases	Mucopolysaccharidosis type III
XIV	12Congenital disorders of metabolism	Congenital disorders of cofactor/vitamin metabolism	Hyperbilirubinemia
XIV	13Congenital malformations	Other congenital malformations	Microphthalmia with linear skin defects syndrome
XIV	12Congenital disorders of metabolism	Congenital disorders of amino acid metabolism	Maple syrup urine disease
XIV	13Congenital malformations	Other congenital malformations	Oral-facial-digital syndrome
XIV	12Congenital disorders of metabolism	Congenital disorders of glycan/glycoprotein metabolism	Galactosialidosis
XIV	12Congenital disorders of metabolism	Lysosomal storage diseases	Galactosialidosis
XIV	12Congenital disorders of metabolism	Congenital disorders of amino acid metabolism	Creatine deficiency syndrome
XIV	12Congenital disorders of metabolism	Congenital disorders of amino acid metabolism	Tyrosinemia
XIV	12Congenital disorders of metabolism	Congenital disorders of cofactor/vitamin metabolism	Erythropoietic porphyria
XIV	4Cardiovascular diseases	Hematologic diseases	Combined deficiency of factors V and VIII
XIV	13Congenital malformations	Congenital malformations of the musculoskeletal system	Ellis-van Creveld syndrome
XIV	13Congenital malformations	Congenital malformations of the musculoskeletal system	Weyers acrodental dysostosis
XIV	12Congenital disorders of metabolism	Mitochondrial diseases	Mitochondrial trifunctional protein deficiency
XIV	8Urinary system diseases	Kidney diseases	Renal hypouricemia
XIV	12Congenital disorders of metabolism	Congenital disorders of amino acid metabolism	Citrullinemia
XIV	4Cardiovascular diseases	Hematologic diseases	Anemia due to disorders of nucleotide metabolism
XIV	12Congenital disorders of metabolism	Congenital disorders of amino acid metabolism	D-2-hydroxyglutaric aciduria
XIV	12Congenital disorders of metabolism	Congenital disorders of cofactor/vitamin metabolism	Porphyria
XIV	13Congenital malformations	Other congenital malformations	Zimmermann-Laband syndrome
XIV	12Congenital disorders of metabolism	Mitochondrial diseases	Alpha-ketoglutarate dehydrogenase complex deficiency
XIV	12Congenital disorders of metabolism	Congenital disorders of carbohydrate metabolism	Primary hyperoxaluria
XIV	12Congenital disorders of metabolism	Mitochondrial diseases	Encephalopathy due to defective mitochondrial and peroxisomal fission
VII	15Other diseases	Others	Prune belly syndrome
VII	15Other diseases	Others	ABCD syndrome
VII	13Congenital malformations	Other congenital malformations	Microphthalmia with limb anomalies
VII	13Congenital malformations	Other congenital malformations	Yunis-Varon syndrome
VII	13Congenital malformations	Other congenital malformations	CK syndrome
VII	13Congenital malformations	Other congenital malformations	Christianson syndrome
VII	13Congenital malformations	Other congenital malformations	Carpenter syndrome
VII	13Congenital malformations	Other congenital malformations	Van den Ende-Gupta syndrome
VII	13Congenital malformations	Other congenital malformations	Spondyloocular syndrome
VII	13Congenital malformations	Other congenital malformations	Temtamy preaxial brachydactyly syndrome
VII	13Congenital malformations	Other congenital malformations	Lathosterolosis
VII	13Congenital malformations	Other congenital malformations	C syndrome
VII	13Congenital malformations	Other congenital malformations	Aarskog-Scott syndrome
VII	13Congenital malformations	Other congenital malformations	Dyggve-Melchior-Clausen disease and Smith-McCort dysplasia
VII	13Congenital malformations	Other congenital malformations	Mandibuloacral dysplasia
VII	13Congenital malformations	Other congenital malformations	Desmosterolosis
VII	13Congenital malformations	Other congenital malformations	Congenital hemidysplasia with ichthyosiform nevus and limb defects (CHILD)
VII	13Congenital malformations	Other congenital malformations	Craniofrontonasal syndrome
VII	13Congenital malformations	Other congenital malformations	Osteoporosis-pseudoglioma syndrome
VII	13Congenital malformations	Other congenital malformations	Oculodentodigital dysplasia
VII	13Congenital malformations	Congenital malformations of skin	Focal dermal hypoplasia
VII	13Congenital malformations	Congenital malformations of skin	Familial benign chronic pemphigus
VII	13Congenital malformations	Congenital malformations of skin	Laryngo onycho cutaneous syndrome
VII	13Congenital malformations	Congenital malformations of skin	CEDNIK syndrome
VII	13Congenital malformations	Congenital malformations of skin	Acrokeratosis verruciformis
VII	13Congenital malformations	Congenital malformations of skin	Palmoplantar keratoderma with deafness
VII	13Congenital malformations	Congenital malformations of skin	Darier disease
VII	13Congenital malformations	Congenital malformations of skin	Bart-Pumphrey syndrome
VII	13Congenital malformations	Congenital malformations of skin	Restrictive dermopathy
VII	13Congenital malformations	Congenital malformations of skin	Ectodermal dysplasia, Clouston type
VII	13Congenital malformations	Congenital malformations of skin	Ectodermal dysplasia-syndactyly syndrome
VII	13Congenital malformations	Congenital malformations of skin	Ichthyosis prematurity syndrome
VII	13Congenital malformations	Congenital malformations of skin	Ichthyosis follicularis, alopecia, and photophobia syndrome
VII	13Congenital malformations	Congenital malformations of skin	Keratitis-ichthyosis-deafness syndrome
VII	13Congenital malformations	Congenital malformations of skin	X-linked ichthyosis
VII	13Congenital malformations	Congenital malformations of the musculoskeletal system	Omodysplasia
VII	13Congenital malformations	Congenital malformations of the musculoskeletal system	Achondrogenesis type IB
VII	13Congenital malformations	Congenital malformations of the musculoskeletal system	Diastrophic dysplasia
VII	13Congenital malformations	Congenital malformations of the musculoskeletal system	Lenz-Majewski syndrome
VII	13Congenital malformations	Congenital malformations of the musculoskeletal system	Spondylometaphyseal dysplasia, Megarbane-Dagher-Melki type
VII	13Congenital malformations	Congenital malformations of the musculoskeletal system	Beukes hip dysplasia
VII	13Congenital malformations	Congenital malformations of the musculoskeletal system	Van Maldergem syndrome
VII	13Congenital malformations	Congenital malformations of the musculoskeletal system	X-linked chondrodysplasia punctata
VII	13Congenital malformations	Congenital malformations of the musculoskeletal system	Triphalangeal thumb-polysyndactyly syndrome
VII	13Congenital malformations	Congenital malformations of the musculoskeletal system	Al-Awadi/Raas-Rothschild syndrome
VII	13Congenital malformations	Congenital malformations of the musculoskeletal system	Fuhrmann syndrome
VII	13Congenital malformations	Congenital malformations of the musculoskeletal system	SEMD, Omani type
VII	13Congenital malformations	Congenital malformations of the musculoskeletal system	Tetra-amelia
VII	13Congenital malformations	Congenital malformations of the musculoskeletal system	Acheiropodia
VII	13Congenital malformations	Congenital malformations of the musculoskeletal system	Atelosteogenesis type II
VII	13Congenital malformations	Congenital malformations of the musculoskeletal system	Blomstrand syndrome
VII	13Congenital malformations	Congenital malformations of the musculoskeletal system	Fibrous dysplasia, polyostotic
VII	13Congenital malformations	Congenital malformations of the musculoskeletal system	Eiken dysplasia
VII	13Congenital malformations	Congenital malformations of the musculoskeletal system	Buschke-Ollendorff syndrome
VII	13Congenital malformations	Congenital malformations of the musculoskeletal system	Worth type autosomal dominant osteosclerosis
VII	13Congenital malformations	Congenital malformations of genital organs	Fertile eunuch syndrome
VII	13Congenital malformations	Congenital malformations of genital organs	Congenital bilateral absence of vas deferens
VII	13Congenital malformations	Congenital malformations of the digestive system	Polycystic liver disease
VII	13Congenital malformations	Congenital malformations of face and neck	Mandibulofacial dysostosis with alopecia
VII	13Congenital malformations	Congenital malformations of eye	Knobloch syndrome
VII	13Congenital malformations	Congenital malformations of the nervous system	You-Hoover-Fong syndrome
VII	13Congenital malformations	Congenital malformations of the nervous system	Microcephaly, Amish type
VII	12Congenital disorders of metabolism	Other congenital disorders of metabolism	Hyperbiliverdinemia
VII	12Congenital disorders of metabolism	Other congenital disorders of metabolism	Hyperornithinemia-hyperammonemia-homocitrullinuria syndrome
VII	12Congenital disorders of metabolism	Other congenital disorders of metabolism	Erythrocyte lactate transporter defect
VII	12Congenital disorders of metabolism	Other congenital disorders of metabolism	Adiponectin deficiency
VII	12Congenital disorders of metabolism	Mitochondrial diseases	Bjornstad syndrome
VII	12Congenital disorders of metabolism	Mitochondrial diseases	Mohr-Tranebjaerg syndrome
VII	12Congenital disorders of metabolism	Mitochondrial diseases	Acyl-CoA dehydrogenase 9 deficiency
VII	12Congenital disorders of metabolism	Mitochondrial diseases	GRACILE syndrome
VII	12Congenital disorders of metabolism	Mitochondrial diseases	POLG related disorders
VII	12Congenital disorders of metabolism	Mitochondrial diseases	Alpers syndrome
VII	12Congenital disorders of metabolism	Mitochondrial diseases	The ataxia neuropathy spectrum
VII	12Congenital disorders of metabolism	Mitochondrial diseases	Hyperlipoproteinemia type IIa
VII	12Congenital disorders of metabolism	Mitochondrial diseases	Myoclonic Epilepsy and Ragged-Red Fiber Disease
VII	12Congenital disorders of metabolism	Mitochondrial diseases	Mitochondrial phosphate carrier deficiency
VII	12Congenital disorders of metabolism	Mitochondrial diseases	Leber hereditary optic neuropathy and dystonia
VII	12Congenital disorders of metabolism	Mitochondrial diseases	MELAS Syndrome
VII	12Congenital disorders of metabolism	Mitochondrial diseases	Mitochondrial complex II deficiency
VII	12Congenital disorders of metabolism	Peroxisomal diseases	Adrenoleukodystrophy
VII	12Congenital disorders of metabolism	Lysosomal storage diseases	Combined SAP deficiency
VII	12Congenital disorders of metabolism	Lysosomal storage diseases	Acid phosphatase deficiency
VII	12Congenital disorders of metabolism	Lysosomal storage diseases	Danon disease
VII	12Congenital disorders of metabolism	Lysosomal storage diseases	Lysosomal acid lipase deficiency
VII	12Congenital disorders of metabolism	Lysosomal storage diseases	Mucolipidosis IV
VII	12Congenital disorders of metabolism	Lysosomal storage diseases	Mucolipidosis III
VII	12Congenital disorders of metabolism	Lysosomal storage diseases	Mucolipidosis II
VII	12Congenital disorders of metabolism	Lysosomal storage diseases	Gaucher disease
VII	12Congenital disorders of metabolism	Lysosomal storage diseases	Niemann-Pick disease type A/B
VII	12Congenital disorders of metabolism	Lysosomal storage diseases	Metachromatic leukodystrophy
VII	12Congenital disorders of metabolism	Lysosomal storage diseases	Alpha-N-acetylgalactosaminidase deficiency
VII	12Congenital disorders of metabolism	Lysosomal storage diseases	beta-Mannosidosis
VII	12Congenital disorders of metabolism	Lysosomal storage diseases	Sialidosis
VII	12Congenital disorders of metabolism	Lysosomal storage diseases	Mucopolysaccharidosis type VII
VII	12Congenital disorders of metabolism	Lysosomal storage diseases	Mucopolysaccharidosis type VI
VII	12Congenital disorders of metabolism	Lysosomal storage diseases	Mucopolysaccharidosis type II
VII	12Congenital disorders of metabolism	Congenital disorders of ion transport and metabolism	Occipital horn syndrome
VII	12Congenital disorders of metabolism	Congenital disorders of ion transport and metabolism	Acrodermatitis enteropathica
VII	12Congenital disorders of metabolism	Congenital disorders of ion transport and metabolism	Wilson disease
VII	12Congenital disorders of metabolism	Congenital disorders of ion transport and metabolism	Menkes syndrome
VII	12Congenital disorders of metabolism	Congenital disorders of ion transport and metabolism	Cystic fibrosis
VII	12Congenital disorders of metabolism	Congenital disorders of cofactor/vitamin metabolism	Biotinidase deficiency
VII	12Congenital disorders of metabolism	Congenital disorders of cofactor/vitamin metabolism	Rotor syndrome
VII	12Congenital disorders of metabolism	Congenital disorders of cofactor/vitamin metabolism	Dubin-Johnson syndrome
VII	12Congenital disorders of metabolism	Congenital disorders of amino acid metabolism	Combined malonic and methylmalonic aciduria
VII	12Congenital disorders of metabolism	Congenital disorders of amino acid metabolism	Malonyl-CoA decarboxylase deficiency
VII	12Congenital disorders of metabolism	Congenital disorders of amino acid metabolism	Sulfite oxidase deficiency
VII	12Congenital disorders of metabolism	Congenital disorders of amino acid metabolism	Alpha-methylacetoacetic aciduria
VII	12Congenital disorders of metabolism	Congenital disorders of amino acid metabolism	Dicarboxylic aminoaciduria
VII	12Congenital disorders of metabolism	Congenital disorders of amino acid metabolism	Brunner syndrome
VII	12Congenital disorders of metabolism	Congenital disorders of amino acid metabolism	Ornithine transcarbamylase deficiency
VII	12Congenital disorders of metabolism	Congenital disorders of amino acid metabolism	Carbamoyl phosphate synthetase I deficiency
VII	12Congenital disorders of metabolism	Congenital disorders of amino acid metabolism	3-Hydroxy-3-methylglutaryl-CoA lyase deficiency
VII	12Congenital disorders of metabolism	Congenital disorders of amino acid metabolism	3-Methylcrotonylglycinuria
VII	12Congenital disorders of metabolism	Congenital disorders of glycan/glycoprotein metabolism	Multiple joint dislocations, short stature, craniofacial dysmorphism, and congenital heart defects
VII	12Congenital disorders of metabolism	Congenital disorders of glycan/glycoprotein metabolism	Temtamy preaxial brachydactyly syndrome
VII	12Congenital disorders of metabolism	Congenital disorders of glycan/glycoprotein metabolism	Tn syndrome
VII	12Congenital disorders of metabolism	Congenital disorders of glycan/glycoprotein metabolism	Amish infantile epilepsy syndrome
VII	12Congenital disorders of metabolism	Congenital disorders of glycan/glycoprotein metabolism	Congenital muscular dystrophy type 1C
VII	12Congenital disorders of metabolism	Congenital disorders of glycan/glycoprotein metabolism	Sialidosis
VII	12Congenital disorders of metabolism	Congenital disorders of glycan/glycoprotein metabolism	beta-Mannosidosis
VII	12Congenital disorders of metabolism	Congenital disorders of glycan/glycoprotein metabolism	Mucolipidosis II
VII	12Congenital disorders of metabolism	Congenital disorders of glycan/glycoprotein metabolism	Mucopolysaccharidosis type VII
VII	12Congenital disorders of metabolism	Congenital disorders of glycan/glycoprotein metabolism	Mucopolysaccharidosis type VI
VII	12Congenital disorders of metabolism	Congenital disorders of glycan/glycoprotein metabolism	Mucopolysaccharidosis type II
VII	12Congenital disorders of metabolism	Congenital disorders of lipid/glycolipid metabolism	Neutral lipid storage disease with myopathy
VII	12Congenital disorders of metabolism	Congenital disorders of lipid/glycolipid metabolism	Autosomal recessive mental retardation-42
VII	12Congenital disorders of metabolism	Congenital disorders of lipid/glycolipid metabolism	PIGM-congenital disorder of glycosylation
VII	12Congenital disorders of metabolism	Congenital disorders of lipid/glycolipid metabolism	Familial renal glucosuria
VII	12Congenital disorders of metabolism	Congenital disorders of lipid/glycolipid metabolism	Combined lipase deficiency
VII	12Congenital disorders of metabolism	Congenital disorders of lipid/glycolipid metabolism	Chylomicron retention disease
VII	12Congenital disorders of metabolism	Congenital disorders of lipid/glycolipid metabolism	Cystic leukoencephalopathy without megalencephaly
VII	12Congenital disorders of metabolism	Congenital disorders of lipid/glycolipid metabolism	Leukoencephalopathy with dystonia and motor neuropathy
VII	12Congenital disorders of metabolism	Congenital disorders of lipid/glycolipid metabolism	Leukoencephalopathy with brain stem and spinal cord involvement and lactate elevation
VII	12Congenital disorders of metabolism	Congenital disorders of lipid/glycolipid metabolism	Leukoencephalopathy with vanishing white matter
VII	12Congenital disorders of metabolism	Congenital disorders of lipid/glycolipid metabolism	Glycerol kinase deficiency
VII	12Congenital disorders of metabolism	Congenital disorders of lipid/glycolipid metabolism	Nasu-Hakola disease
VII	12Congenital disorders of metabolism	Congenital disorders of lipid/glycolipid metabolism	Carnitine-acylcarnitine translocase deficiency
VII	12Congenital disorders of metabolism	Congenital disorders of lipid/glycolipid metabolism	Carnitine palmitoyltransferase II deficiency
VII	12Congenital disorders of metabolism	Congenital disorders of lipid/glycolipid metabolism	Carnitine palmitoyltransferase I deficiency
VII	12Congenital disorders of metabolism	Congenital disorders of lipid/glycolipid metabolism	VLCAD deficiency
VII	12Congenital disorders of metabolism	Congenital disorders of lipid/glycolipid metabolism	MCAD deficiency
VII	12Congenital disorders of metabolism	Congenital disorders of lipid/glycolipid metabolism	SCAD deficiency
VII	12Congenital disorders of metabolism	Congenital disorders of lipid/glycolipid metabolism	Alpha-N-acetylgalactosaminidase deficiency
VII	12Congenital disorders of metabolism	Congenital disorders of lipid/glycolipid metabolism	Mucolipidosis IV
VII	12Congenital disorders of metabolism	Congenital disorders of lipid/glycolipid metabolism	Multiple sulfatase deficiency
VII	12Congenital disorders of metabolism	Congenital disorders of lipid/glycolipid metabolism	Metachromatic leukodystrophy
VII	12Congenital disorders of metabolism	Congenital disorders of lipid/glycolipid metabolism	Niemann-Pick disease type A/B
VII	12Congenital disorders of metabolism	Congenital disorders of lipid/glycolipid metabolism	Gaucher disease
VII	12Congenital disorders of metabolism	Congenital disorders of lipid/glycolipid metabolism	X-linked ichthyosis
VII	12Congenital disorders of metabolism	Congenital disorders of lipid/glycolipid metabolism	Lysosomal acid lipase deficiency
VII	12Congenital disorders of metabolism	Congenital disorders of lipid/glycolipid metabolism	Dorfman-Chanarin syndrome
VII	12Congenital disorders of metabolism	Congenital disorders of lipid/glycolipid metabolism	Sjogren-Larsson syndrome
VII	12Congenital disorders of metabolism	Congenital disorders of lipid/glycolipid metabolism	Smith-Lemli-Opitz syndrome
VII	12Congenital disorders of metabolism	Congenital disorders of lipid/glycolipid metabolism	Hyperlipoproteinemia type IIa
VII	12Congenital disorders of metabolism	Congenital disorders of lipid/glycolipid metabolism	Familial hypercholesterolemia
VII	12Congenital disorders of metabolism	Congenital disorders of lipid/glycolipid metabolism	Sitosterolemia
VII	12Congenital disorders of metabolism	Congenital disorders of lipid/glycolipid metabolism	Adrenoleukodystrophy
VII	12Congenital disorders of metabolism	Congenital disorders of carbohydrate metabolism	Trehalase deficiency
VII	12Congenital disorders of metabolism	Congenital disorders of carbohydrate metabolism	Glycogen storage disease type II
VII	12Congenital disorders of metabolism	Congenital disorders of carbohydrate metabolism	Congenital lactase deficiency
VII	12Congenital disorders of metabolism	Congenital disorders of carbohydrate metabolism	Pyruvate carboxylase deficiency
VII	12Congenital disorders of metabolism	Congenital disorders of carbohydrate metabolism	Pyruvate dehydrogenase phosphatase deficiency
VII	12Congenital disorders of metabolism	Congenital disorders of carbohydrate metabolism	Pyruvate dehydrogenase E3-binding protein deficiency
VII	12Congenital disorders of metabolism	Congenital disorders of carbohydrate metabolism	Pyruvate dehydrogenase E2 deficiency
VII	12Congenital disorders of metabolism	Congenital disorders of carbohydrate metabolism	Pyruvate dehydrogenase E1-beta deficiency
VII	11Skin diseases	Skin and soft tissue diseases	Transient neonatal zinc deficiency
VII	11Skin diseases	Skin and soft tissue diseases	Vibratory urticaria
VII	11Skin diseases	Skin and soft tissue diseases	Stevens-Johnson syndrome and toxic epidermal necrolysis
VII	11Skin diseases	Skin and soft tissue diseases	Cole disease
VII	11Skin diseases	Skin and soft tissue diseases	Nephropathy with pretibial epidermolysis bullosa and deafness
VII	10Musculoskeletal diseases	Other musculoskeletal diseases	Seronegative arthritis
VII	10Musculoskeletal diseases	Muscular diseases	Autophagic vacuolar myopathy
VII	10Musculoskeletal diseases	Muscular diseases	Brody myopathy
VII	10Musculoskeletal diseases	Muscular diseases	Sarcoglycanopathies
VII	10Musculoskeletal diseases	Muscular diseases	Congenital muscular dystrophy type 1D
VII	10Musculoskeletal diseases	Muscular diseases	Congenital muscular dystrophy type 1C
VII	10Musculoskeletal diseases	Muscular diseases	Fukuyama congenital muscular dystrophy
VII	10Musculoskeletal diseases	Muscular diseases	Myosclerosis
VII	10Musculoskeletal diseases	Skeletal diseases	Ankylosing spondylitis
VII	10Musculoskeletal diseases	Skeletal diseases	Spondyloenchondrodysplasia with immune dysregulation (SPENCDI)
VII	10Musculoskeletal diseases	Skeletal diseases	Progressive osseous heteroplasia
VII	9Reproductive system diseases	Reproductive system diseases	Oocyte maturation defect
VII	9Reproductive system diseases	Reproductive system diseases	Ovarian hyperstimulation syndrome
VII	8Urinary system diseases	Kidney diseases	Nephropathy with pretibial epidermolysis bullosa and deafness
VII	8Urinary system diseases	Kidney diseases	Urofacial syndrome
VII	8Urinary system diseases	Kidney diseases	Pierson syndrome
VII	8Urinary system diseases	Kidney diseases	Combined proximal and distal renal tubular acidosis
VII	8Urinary system diseases	Kidney diseases	Proximal renal tubular acidosis (RTA type 2)
VII	7Digestive system diseases	Pancreas diseases	Exocrine pancreatic insufficiency, dyserythropoietic anemia, and calvarial hyperostosis
VII	7Digestive system diseases	Liver diseases	Gallbladder disease
VII	7Digestive system diseases	Mouth and dental diseases	Solitary median maxillary central incisor syndrome
VII	7Digestive system diseases	Mouth and dental diseases	Primary failure of tooth eruption
VII	6Endocrine and metabolic diseases	Other endocrine and metabolic diseases	Prohormone convertase 1/3 deficiency
VII	6Endocrine and metabolic diseases	Other endocrine and metabolic diseases	Wernicke encephalopathy
VII	6Endocrine and metabolic diseases	Other endocrine and metabolic diseases	Hutchinson-Gilford progeria syndrome
VII	6Endocrine and metabolic diseases	Adrenal gland diseases	Achalasia-Addisonianism-Alacrima syndrome
VII	6Endocrine and metabolic diseases	Adrenal gland diseases	Corticosteroid-binding globulin (CBG) deficiency
VII	6Endocrine and metabolic diseases	Adrenal gland diseases	Cortisone reductase deficiency
VII	6Endocrine and metabolic diseases	Parathyroid diseases	Pseudohypoparathyroidism
VII	6Endocrine and metabolic diseases	Thyroid gland diseases	Congenital hyperthyroidism
VII	6Endocrine and metabolic diseases	Thyroid gland diseases	Allan-Herndon-Dudley syndrome
VII	6Endocrine and metabolic diseases	Hypothalamus and pituitary gland diseases	Isolated TSH deficiency
VII	6Endocrine and metabolic diseases	Hypothalamus and pituitary gland diseases	Isolated follicle-stimulating hormone deficiency
VII	6Endocrine and metabolic diseases	Hypothalamus and pituitary gland diseases	Familial male-limited precocious puberty
VII	6Endocrine and metabolic diseases	Hypothalamus and pituitary gland diseases	Neurohypophyseal diabetes insipidus (NPDI)
VII	6Endocrine and metabolic diseases	Diabetes	Wolfram syndrome
VII	6Endocrine and metabolic diseases	Diabetes	Wolcott-Rallison syndrome
VII	5Respiratory diseases	Tracheobronchial diseases	Diffuse panbronchiolitis
VII	5Respiratory diseases	Lung diseases	Pulmonary alveolar microlithiasis
VII	4Cardiovascular diseases	Hematologic diseases	Familial pseudohyperkalemia
VII	4Cardiovascular diseases	Hematologic diseases	Overhydrated hereditary stomatocytosis
VII	4Cardiovascular diseases	Hematologic diseases	Hypermanganesemia with dystonia
VII	4Cardiovascular diseases	Hematologic diseases	Hypercatabolic hypoproteinemia
VII	4Cardiovascular diseases	Hematologic diseases	Hereditary folate malabsorption
VII	4Cardiovascular diseases	Hematologic diseases	Rh-null hemolytic anemia (RHN)
VII	4Cardiovascular diseases	Hematologic diseases	Thiamine-responsive megaloblastic anemia
VII	4Cardiovascular diseases	Hematologic diseases	Scott syndrome
VII	4Cardiovascular diseases	Hematologic diseases	Paroxysmal nocturnal hemoglobinuria
VII	4Cardiovascular diseases	Hematologic diseases	Adult i phenotype
VII	4Cardiovascular diseases	Hematologic diseases	Exocrine pancreatic insufficiency, dyserythropoietic anemia, and calvarial hyperostosis
VII	4Cardiovascular diseases	Hematologic diseases	Methemoglobinemia
VII	4Cardiovascular diseases	Vascular diseases	Sturge-Weber syndrome
VII	4Cardiovascular diseases	Vascular diseases	Calcification of joints and arteries
VII	4Cardiovascular diseases	Vascular diseases	Cerebral autosomal recessive arteriopathy with subcortical infarcts and leukoencephalopathy
VII	4Cardiovascular diseases	Cardiac diseases	Barth syndrome
VII	3Nervous system diseases	Other nervous and sensory system diseases	Boucher-Neuhauser syndrome
VII	3Nervous system diseases	Other nervous and sensory system diseases	Laurence-Moon syndrome
VII	3Nervous system diseases	Other nervous and sensory system diseases	Autosomal dominant sensory ataxia
VII	3Nervous system diseases	Other nervous and sensory system diseases	Wernicke encephalopathy
VII	3Nervous system diseases	Other nervous and sensory system diseases	Hereditary neuropathy with liability to pressure palsies
VII	3Nervous system diseases	Other nervous and sensory system diseases	Jensen syndrome
VII	3Nervous system diseases	Other nervous and sensory system diseases	Aromatic L-amino acid decarboxylase deficiency
VII	3Nervous system diseases	Other nervous and sensory system diseases	Roussy-Levy syndrome
VII	3Nervous system diseases	Other nervous and sensory system diseases	Hereditary neuralgic amyotrophy
VII	3Nervous system diseases	Other nervous and sensory system diseases	Dopamine beta-hydroxylase deficiency
VII	3Nervous system diseases	Other nervous and sensory system diseases	Alternating hemiplegia of childhood
VII	3Nervous system diseases	Other nervous and sensory system diseases	Mohr-Tranebjaerg syndrome
VII	3Nervous system diseases	Eye disease	Choroideremia
VII	3Nervous system diseases	Eye disease	Optic atrophy
VII	3Nervous system diseases	Eye disease	Jalili syndrome
VII	3Nervous system diseases	Eye disease	Bradyopsia
VII	3Nervous system diseases	Eye disease	Achromatopsia
VII	3Nervous system diseases	Eye disease	Schnyder corneal dystrophy
VII	3Nervous system diseases	Eye disease	Fleck corneal dystrophy
VII	3Nervous system diseases	Eye disease	Macular corneal dystrophy
VII	3Nervous system diseases	Eye disease	Gelatinous drop-like corneal dystrophy
VII	3Nervous system diseases	Epilepsy	PCDH19-related epilepsy syndrome
VII	3Nervous system diseases	Epilepsy	Amish infantile epilepsy syndrome
VII	3Nervous system diseases	Epilepsy	Autosomal dominant nocturnal frontal lobe epilepsy (ADNFLE)
VII	3Nervous system diseases	Neurodegenerative diseases	Global cerebral hypomyelination
VII	3Nervous system diseases	Neurodegenerative diseases	Cystic leukoencephalopathy without megalencephaly
VII	3Nervous system diseases	Neurodegenerative diseases	Leukoencephalopathy with dystonia and motor neuropathy
VII	3Nervous system diseases	Neurodegenerative diseases	Leukoencephalopathy with brain stem and spinal cord involvement and lactate elevation
VII	3Nervous system diseases	Neurodegenerative diseases	Leukoencephalopathy with vanishing white matter
VII	3Nervous system diseases	Neurodegenerative diseases	Posterior column ataxia with retinitis pigmentosa
VII	3Nervous system diseases	Neurodegenerative diseases	Brown-Vialetto-Van Laere syndrome
VII	3Nervous system diseases	Neurodegenerative diseases	PNPLA6-related disorders
VII	3Nervous system diseases	Neurodegenerative diseases	Guillain-Barre syndrome
VII	3Nervous system diseases	Neurodegenerative diseases	Choreoacanthocytosis
VII	3Nervous system diseases	Neurodegenerative diseases	Marinesco-Sjogren syndrome
VII	3Nervous system diseases	Neurodegenerative diseases	Familial dementia
VII	3Nervous system diseases	Neurodegenerative diseases	Polyneuropathy, hearing loss, ataxia, retinitis pigmentosa, and cataract
VII	3Nervous system diseases	Neurodegenerative diseases	Agenesis of the corpus callosum with peripheral neuropathy (ACCPN)
VII	3Nervous system diseases	Neurodegenerative diseases	Friedreich ataxia
VII	2Immune system diseases	Other immune system diseases	STING-associated vasculopathy with onset in infancy
VII	2Immune system diseases	Other immune system diseases	Eosinophil peroxidase deficiency
VII	2Immune system diseases	Primary immunodeficiency	Bare lymphocyte syndrome type1
VII	2Immune system diseases	Allergies and autoimmune diseases	Ankylosing spondylitis
VII	2Immune system diseases	Primary immunodeficiency	P14 deficiency
VII	12Congenital disorders of metabolism	Mitochondrial diseases	Mitochondrial complex I deficiency
VII	12Congenital disorders of metabolism	Mitochondrial diseases	Mitochondrial complex III deficiency
VII	13Congenital malformations	Other congenital malformations	Multiple pterygium syndrome
VII	12Congenital disorders of metabolism	Congenital disorders of lipid/glycolipid metabolism	Multiple congenital anomalies-hypotonia-seizures syndrome
VII	4Cardiovascular diseases	Hematologic diseases	Sideroblastic anemia
VII	13Congenital malformations	Congenital malformations of the musculoskeletal system	Auriculocondylar syndrome
VII	12Congenital disorders of metabolism	Mitochondrial diseases	Multiple mitochondrial dysfunctions syndrome
VII	12Congenital disorders of metabolism	Congenital disorders of glycan/glycoprotein metabolism	Multiple exostoses
VII	12Congenital disorders of metabolism	Lysosomal storage diseases	Sialuria
VII	11Skin diseases	Skin and soft tissue diseases	Epidermodysplasia verruciformis
VII	12Congenital disorders of metabolism	Congenital disorders of glycan/glycoprotein metabolism	Sialuria
VII	10Musculoskeletal diseases	Muscular diseases	Muscular dystrophy-dystroglycanopathy type C
VII	12Congenital disorders of metabolism	Congenital disorders of amino acid metabolism	3-Methylglutaconic aciduria
VII	12Congenital disorders of metabolism	Mitochondrial diseases	ATP synthase deficiency
VII	10Musculoskeletal diseases	Muscular diseases	Congenital muscular dystrophies (CMD/MDC)
VII	13Congenital malformations	Congenital malformations of the nervous system	Muscular dystrophy-dystroglycanopathy type A
VII	10Musculoskeletal diseases	Muscular diseases	Muscular dystrophy-dystroglycanopathy type A
VII	12Congenital disorders of metabolism	Congenital disorders of glycan/glycoprotein metabolism	Muscular dystrophy-dystroglycanopathy type A
VII	12Congenital disorders of metabolism	Congenital disorders of ion transport and metabolism	Hemochromatosis (HFE)
VII	12Congenital disorders of metabolism	Congenital disorders of lipid/glycolipid metabolism	Hyperphosphatasia with mental retardation syndrome
VII	12Congenital disorders of metabolism	Congenital disorders of amino acid metabolism	Oculocutaneous albinism
VII	10Musculoskeletal diseases	Muscular diseases	Muscular dystrophy-dystroglycanopathy type B
VII	12Congenital disorders of metabolism	Congenital disorders of glycan/glycoprotein metabolism	Muscular dystrophy-dystroglycanopathy type B
VII	12Congenital disorders of metabolism	Congenital disorders of lipid/glycolipid metabolism	Inherited glycosylphosphatidylinositol deficiencies
VII	12Congenital disorders of metabolism	Congenital disorders of lipid/glycolipid metabolism	Neuronal ceroid lipofuscinosis
VII	12Congenital disorders of metabolism	Lysosomal storage diseases	Neuronal ceroid lipofuscinosis
VII	2Immune system diseases	Other immune system diseases	Giant cell arteritis
VII	4Cardiovascular diseases	Vascular diseases	Giant cell arteritis
VII	6Endocrine and metabolic diseases	Hypothalamus and pituitary gland diseases	Precocious puberty
VII	13Congenital malformations	Other congenital malformations	Microcephaly, short stature, and impaired glucose metabolism
VII	3Nervous system diseases	Epilepsy	Symptomatic generalized epilepsies
VII	12Congenital disorders of metabolism	Peroxisomal diseases	Zellweger syndrome
VII	12Congenital disorders of metabolism	Peroxisomal diseases	Peroxisome biogenesis disorder
VII	12Congenital disorders of metabolism	Peroxisomal diseases	Neonatal adrenoleukodystrophy
VII	13Congenital malformations	Other congenital malformations	Infantile hypotonia with psychomotor retardation and characteristic facies
VII	12Congenital disorders of metabolism	Congenital disorders of glycan/glycoprotein metabolism	Congenital disorders of glycosylation type II
VII	12Congenital disorders of metabolism	Peroxisomal diseases	Infantile Refsum disease
VII	13Congenital malformations	Congenital malformations of the nervous system	COACH syndrome
VII	12Congenital disorders of metabolism	Congenital disorders of ion transport and metabolism	Familial hypercholanemia
VII	13Congenital malformations	Congenital malformations of the urinary system	Meckel syndrome
VII	13Congenital malformations	Other congenital malformations	Simpson-Golabi-Behmel syndrome
VII	13Congenital malformations	Congenital malformations of the nervous system	Warburg micro syndrome
VII	13Congenital malformations	Congenital malformations of the nervous system	Polymicrogyria
VII	13Congenital malformations	Congenital malformations of the nervous system	Joubert syndrome
VII	13Congenital malformations	Congenital malformations of the musculoskeletal system	Syndactyly
VII	13Congenital malformations	Other congenital malformations	Fraser syndrome
VII	6Endocrine and metabolic diseases	Thyroid gland diseases	Thyroid dyshormonogenesis
VII	13Congenital malformations	Congenital malformations of skin	Erythrokeratodermia variabilis
VII	10Musculoskeletal diseases	Muscular diseases	Emery-Dreifuss muscular dystrophy
VII	3Nervous system diseases	Eye disease	Progressive external ophthalmoplegia
VII	12Congenital disorders of metabolism	Mitochondrial diseases	Progressive external ophthalmoplegia
VII	4Cardiovascular diseases	Cardiac diseases	Mitral valve prolapse
VII	13Congenital malformations	Congenital malformations of skin	Geroderma osteodysplasticum
VII	12Congenital disorders of metabolism	Peroxisomal diseases	Rhizomelic chondrodysplasia punctata
VII	13Congenital malformations	Congenital malformations of the musculoskeletal system	Rhizomelic chondrodysplasia punctata
VII	2Immune system diseases	Primary immunodeficiency	Griscelli syndrome
VII	8Urinary system diseases	Kidney diseases	Vesicoureteral reflux
VII	3Nervous system diseases	Neurodegenerative diseases	Coenzyme Q10 deficiency
VII	12Congenital disorders of metabolism	Mitochondrial diseases	Leigh syndrome
VII	12Congenital disorders of metabolism	Congenital disorders of glycan/glycoprotein metabolism	Mucopolysaccharidosis type IV
VII	12Congenital disorders of metabolism	Lysosomal storage diseases	Mucopolysaccharidosis type IV
VII	13Congenital malformations	Other congenital malformations	Perrault syndrome
VII	12Congenital disorders of metabolism	Congenital disorders of carbohydrate metabolism	Pyruvate dehydrogenase complex deficiency
VII	13Congenital malformations	Congenital malformations of skin	Woolly hair
VII	12Congenital disorders of metabolism	Congenital disorders of lipid/glycolipid metabolism	Disorders of mitochondrial fatty-acid oxidation
VII	12Congenital disorders of metabolism	Lysosomal storage diseases	Mucopolysaccharidosis
VII	3Nervous system diseases	Epilepsy	Progressive myoclonic epilepsy (PME/ EPM)
VII	12Congenital disorders of metabolism	Mitochondrial diseases	Mitochondrial DNA depletion syndrome
VII	12Congenital disorders of metabolism	Congenital disorders of amino acid metabolism	Primary hyperammonemic disorders (Urea cycle disorders)
VII	12Congenital disorders of metabolism	Lysosomal storage diseases	Sphingolipidosis
VIII	15Other diseases	Others	Multiple cutaneous and uterine leiomyomata
VIII	14Other congenital disorders	Ribosomopathies	Shwachman-Diamond syndrome
VIII	13Congenital malformations	Other congenital malformations	Al-Raqad syndrome
VIII	13Congenital malformations	Other congenital malformations	Macrocephaly macrosomia facial dysmorphism syndrome
VIII	13Congenital malformations	Other congenital malformations	Corpus callosum, agenesis of, with mental retardation, ocular coloboma and micrognathia
VIII	13Congenital malformations	Other congenital malformations	Growth retardation, developmental delay, coarse facies, and early death
VIII	13Congenital malformations	Other congenital malformations	Cold-induced sweating syndrome
VIII	13Congenital malformations	Other congenital malformations	Hypoparathyroidism-retardation-dysmorphism syndrome
VIII	13Congenital malformations	Other congenital malformations	Revesz syndrome
VIII	13Congenital malformations	Other congenital malformations	Snyder-Robinson syndrome
VIII	13Congenital malformations	Other congenital malformations	Johanson-Blizzard syndrome
VIII	13Congenital malformations	Congenital malformations of skin	Papillon-Lefevre syndrome
VIII	13Congenital malformations	Congenital malformations of the musculoskeletal system	Spondylometaphyseal dysplasia, Sedaghatian type
VIII	13Congenital malformations	Congenital malformations of the musculoskeletal system	Cole-Carpenter syndrome
VIII	13Congenital malformations	Congenital malformations of the musculoskeletal system	Cranio-lenticulo-sutural dysplasia
VIII	13Congenital malformations	Congenital malformations of the musculoskeletal system	SEMD, Pakistani type
VIII	13Congenital malformations	Congenital malformations of the musculoskeletal system	Bruck syndrome
VIII	13Congenital malformations	Congenital malformations of eye	Primary congenital glaucoma
VIII	13Congenital malformations	Congenital malformations of the nervous system	Polyhydramnios, megalencephaly, and symptomatic epilepsy
VIII	12Congenital disorders of metabolism	Other congenital disorders of metabolism	Transient familial neonatal hyperbilirubinemia
VIII	12Congenital disorders of metabolism	Mitochondrial diseases	2,4-Dienoyl-CoA reductase deficiency
VIII	12Congenital disorders of metabolism	Mitochondrial diseases	Fumarase deficiency
VIII	12Congenital disorders of metabolism	Mitochondrial diseases	3-Hydroxyacyl-CoA dehydrogenase deficiency
VIII	12Congenital disorders of metabolism	Mitochondrial diseases	Methacrylic aciduria
VIII	12Congenital disorders of metabolism	Peroxisomal diseases	Acatalasemia
VIII	12Congenital disorders of metabolism	Peroxisomal diseases	D-bifunctional protein deficiency
VIII	12Congenital disorders of metabolism	Peroxisomal diseases	Peroxisomal acyl-CoA oxidase deficiency
VIII	12Congenital disorders of metabolism	Lysosomal storage diseases	Sandhoff disease
VIII	12Congenital disorders of metabolism	Lysosomal storage diseases	Tay-Sachs disease
VIII	12Congenital disorders of metabolism	Lysosomal storage diseases	Papillon-Lefevre syndrome
VIII	12Congenital disorders of metabolism	Lysosomal storage diseases	alpha-Mannosidosis
VIII	12Congenital disorders of metabolism	Lysosomal storage diseases	Mucopolysaccharidosis type IX
VIII	12Congenital disorders of metabolism	Lysosomal storage diseases	Fabry disease
VIII	12Congenital disorders of metabolism	Congenital disorders of ion transport and metabolism	X-linked dominant hypophosphatemic rickets
VIII	12Congenital disorders of metabolism	Congenital disorders of ion transport and metabolism	X-linked recessive hypophosphatemic rickets
VIII	12Congenital disorders of metabolism	Congenital disorders of cofactor/vitamin metabolism	Gilbert syndrome
VIII	12Congenital disorders of metabolism	Congenital disorders of cofactor/vitamin metabolism	Crigler-Najjar syndrome
VIII	12Congenital disorders of metabolism	Congenital disorders of nucleotide metabolism	Ribose 5-phosphate isomerase deficiency
VIII	12Congenital disorders of metabolism	Congenital disorders of nucleotide metabolism	AICA-ribosiduria
VIII	12Congenital disorders of metabolism	Congenital disorders of nucleotide metabolism	Beta-ureidopropionase deficiency
VIII	12Congenital disorders of metabolism	Congenital disorders of nucleotide metabolism	Dihydropyrimidine dehydrogenase deficiency
VIII	12Congenital disorders of metabolism	Congenital disorders of nucleotide metabolism	Orotic aciduria
VIII	12Congenital disorders of metabolism	Congenital disorders of nucleotide metabolism	Adenylosuccinate lyase deficiency
VIII	12Congenital disorders of metabolism	Congenital disorders of nucleotide metabolism	Adenine phosphoribosyltransferase deficiency
VIII	12Congenital disorders of metabolism	Congenital disorders of nucleotide metabolism	Lesch-Nyhan syndrome
VIII	12Congenital disorders of metabolism	Congenital disorders of amino acid metabolism	Vertebral, cardiac, renal, and limb defects syndrome
VIII	12Congenital disorders of metabolism	Congenital disorders of amino acid metabolism	Hydroxykynureninuria
VIII	12Congenital disorders of metabolism	Congenital disorders of amino acid metabolism	Asparagine synthetase deficiency
VIII	12Congenital disorders of metabolism	Congenital disorders of amino acid metabolism	Glucose 6-phosphate dehydrogenase deficiency
VIII	12Congenital disorders of metabolism	Congenital disorders of amino acid metabolism	GABA-transaminase deficiency
VIII	12Congenital disorders of metabolism	Congenital disorders of amino acid metabolism	Succinyl CoA:3-oxoacid CoA transferase (SCOT) deficiency
VIII	12Congenital disorders of metabolism	Congenital disorders of amino acid metabolism	Prolidase deficiency
VIII	12Congenital disorders of metabolism	Congenital disorders of amino acid metabolism	Phosphoserine aminotransferase deficiency
VIII	12Congenital disorders of metabolism	Congenital disorders of amino acid metabolism	Dimethylglycine dehydrogenase deficiency
VIII	12Congenital disorders of metabolism	Congenital disorders of amino acid metabolism	2-Methyl-3-hydroxybutyryl-CoA dehydrogenase (MHBD) deficiency
VIII	12Congenital disorders of metabolism	Congenital disorders of amino acid metabolism	Succinic semialdehyde dehydrogenase deficiency
VIII	12Congenital disorders of metabolism	Congenital disorders of amino acid metabolism	Guanidinoacetate methyltransferase deficiency
VIII	12Congenital disorders of metabolism	Congenital disorders of amino acid metabolism	Hyperprolinemia
VIII	12Congenital disorders of metabolism	Congenital disorders of amino acid metabolism	Ornithinaemia
VIII	12Congenital disorders of metabolism	Congenital disorders of amino acid metabolism	Cystathioninuria
VIII	12Congenital disorders of metabolism	Congenital disorders of amino acid metabolism	Isovaleric acidemia
VIII	12Congenital disorders of metabolism	Congenital disorders of glycan/glycoprotein metabolism	alpha-Mannosidosis
VIII	12Congenital disorders of metabolism	Congenital disorders of glycan/glycoprotein metabolism	Mucopolysaccharidosis type IX
VIII	12Congenital disorders of metabolism	Congenital disorders of lipid/glycolipid metabolism	Transaldolase deficiency
VIII	12Congenital disorders of metabolism	Congenital disorders of lipid/glycolipid metabolism	Pentosuria
VIII	12Congenital disorders of metabolism	Congenital disorders of lipid/glycolipid metabolism	LCHAD deficiency
VIII	12Congenital disorders of metabolism	Congenital disorders of lipid/glycolipid metabolism	Mevalonate kinase deficiency
VIII	12Congenital disorders of metabolism	Congenital disorders of lipid/glycolipid metabolism	Sandhoff disease
VIII	12Congenital disorders of metabolism	Congenital disorders of lipid/glycolipid metabolism	Tay-Sachs disease
VIII	12Congenital disorders of metabolism	Congenital disorders of lipid/glycolipid metabolism	Fabry disease
VIII	12Congenital disorders of metabolism	Congenital disorders of lipid/glycolipid metabolism	Abetalipoproteinemia
VIII	12Congenital disorders of metabolism	Congenital disorders of carbohydrate metabolism	Congenital glucose-galactose malabsorption
VIII	12Congenital disorders of metabolism	Congenital disorders of carbohydrate metabolism	Acute alcohol sensitivity
VIII	12Congenital disorders of metabolism	Congenital disorders of carbohydrate metabolism	Glycogen storage disease of heart
VIII	12Congenital disorders of metabolism	Congenital disorders of carbohydrate metabolism	Glycogen storage disease type XIV
VIII	12Congenital disorders of metabolism	Congenital disorders of carbohydrate metabolism	Glycogen storage disease type XIII
VIII	12Congenital disorders of metabolism	Congenital disorders of carbohydrate metabolism	Glycogen storage disease type XII
VIII	12Congenital disorders of metabolism	Congenital disorders of carbohydrate metabolism	Glycogen storage disease type XI
VIII	12Congenital disorders of metabolism	Congenital disorders of carbohydrate metabolism	Glycogen storage disease type X
VIII	12Congenital disorders of metabolism	Congenital disorders of carbohydrate metabolism	Glycogen storage disease type VII
VIII	12Congenital disorders of metabolism	Congenital disorders of carbohydrate metabolism	Glycogen storage disease type VI
VIII	12Congenital disorders of metabolism	Congenital disorders of carbohydrate metabolism	Glycogen storage disease type IV
VIII	12Congenital disorders of metabolism	Congenital disorders of carbohydrate metabolism	Glycogen storage disease type III
VIII	12Congenital disorders of metabolism	Congenital disorders of carbohydrate metabolism	Galactose epimerase deficiency
VIII	12Congenital disorders of metabolism	Congenital disorders of carbohydrate metabolism	Galactokinase deficiency
VIII	12Congenital disorders of metabolism	Congenital disorders of carbohydrate metabolism	Dihydrolipoamide dehydrogenase deficiency
VIII	11Skin diseases	Skin and soft tissue diseases	Poikiloderma, hereditary fibrosing, with tendon contractures, myopathy, and pulmonary fibrosis
VIII	11Skin diseases	Skin and soft tissue diseases	Haim-Munk syndrome
VIII	11Skin diseases	Skin and soft tissue diseases	Kindler syndrome
VIII	9Reproductive system diseases	Reproductive system diseases	Globozoospermia
VIII	9Reproductive system diseases	Reproductive system diseases	Recurrent hydatidiform moles
VIII	8Urinary system diseases	Kidney diseases	Low molecular weight proteinuria with hypercalciuria and nephrocalcinosis
VIII	8Urinary system diseases	Kidney diseases	X-linked recessive nephrolithiasis with renal failure
VIII	8Urinary system diseases	Kidney diseases	X-linked recessive hypophosphatemic rickets
VIII	8Urinary system diseases	Kidney diseases	X-linked hypercalciuric nephrolithiasis
VIII	7Digestive system diseases	Mouth and dental diseases	Prepubertal periodontitis
VIII	4Cardiovascular diseases	Hematologic diseases	Anemia due to disorders of glycolytic enzymes
VIII	4Cardiovascular diseases	Vascular diseases	Proliferative vasculopathy and hydranencephaly-hydrocephaly syndrome
VIII	4Cardiovascular diseases	Cardiac diseases	Wolff-Parkinson-White (WPW) syndrome
VIII	3Nervous system diseases	Other nervous and sensory system diseases	Congenital pain insensitivity with anhidrosis
VIII	3Nervous system diseases	Other nervous and sensory system diseases	Retinal vasculopathy with cerebral leukodystrophy
VIII	3Nervous system diseases	Eye disease	Infantile cerebellar-retinal degeneration
VIII	3Nervous system diseases	Eye disease	Late-onset retinal degeneration
VIII	3Nervous system diseases	Epilepsy	Pyridoxine-dependent epilepsy
VIII	3Nervous system diseases	Epilepsy	Pyridoxamine-5-phosphate oxidase (PNPO) deficiency
VIII	3Nervous system diseases	Epilepsy	Unverricht-Lundborg disease
VIII	3Nervous system diseases	Neurodegenerative diseases	Aminoacylase 1 deficiency
VIII	2Immune system diseases	Other immune system diseases	Mevalonate kinase deficiency
VIII	2Immune system diseases	Other immune system diseases	Familial chilblain lupus (FCL)
VIII	2Immune system diseases	Primary immunodeficiency	Severe combined immunodeficiency with microcephaly, growth retardation, and sensitivity to ionizing radiation
VIII	2Immune system diseases	Primary immunodeficiency	Reticular dysgenesis
VIII	2Immune system diseases	Primary immunodeficiency	LIG4 syndrome
VIII	12Congenital disorders of metabolism	Congenital disorders of amino acid metabolism	Hypermethioninemia
VIII	13Congenital malformations	Congenital malformations of skin	Porokeratosis
VIII	12Congenital disorders of metabolism	Congenital disorders of amino acid metabolism	Homocystinuria
VIII	12Congenital disorders of metabolism	Mitochondrial diseases	Infantile liver failure
VIII	4Cardiovascular diseases	Hematologic diseases	Anemia due to disorders of glutathione metabolism
VIII	12Congenital disorders of metabolism	Congenital disorders of amino acid metabolism	Anemia due to disorders of glutathione metabolism
VIII	12Congenital disorders of metabolism	Congenital disorders of carbohydrate metabolism	Muscle glycogen storage disease
VIII	12Congenital disorders of metabolism	Congenital disorders of cofactor/vitamin metabolism	Hepatic porphyria
VIII	2Immune system diseases	Primary immunodeficiency	Familial hemophagocytic lymphohistiocytosis
VIII	12Congenital disorders of metabolism	Congenital disorders of carbohydrate metabolism	Hepatic glycogen storage disease
VIII	12Congenital disorders of metabolism	Congenital disorders of carbohydrate metabolism	Glycogen storage disease type I
VIII	12Congenital disorders of metabolism	Congenital disorders of carbohydrate metabolism	Galactosemia
VIII	12Congenital disorders of metabolism	Congenital disorders of carbohydrate metabolism	Glycogen storage diseases
VIII	3Nervous system diseases	Neurodegenerative diseases	Myopathy with lactic acidosis and sideroblastic anaemia
VIII	12Congenital disorders of metabolism	Mitochondrial diseases	Myopathy with lactic acidosis and sideroblastic anaemia
VIII	11Skin diseases	Skin and soft tissue diseases	Dowling-Degos disease
VIII	3Nervous system diseases	Eye disease	Central areolar choroidal dystrophy
VIII	12Congenital disorders of metabolism	Congenital disorders of amino acid metabolism	Neu-Laxova syndrome
VIII	13Congenital malformations	Other congenital malformations	Kenny-Caffey syndrome
VIII	14Other congenital disorders	Chromosomal abnormalities	4p deletion syndrome
VI	11Skin diseases	Skin and soft tissue diseases	Uncombable hair syndrome
VI	4Cardiovascular diseases	Hematologic diseases	Inherited thrombophilia
VI	15Other diseases	Mental and behavioural disorders	Speech-language disorder 1
VI	13Congenital malformations	Congenital malformations of skin	Ectodermal dysplasia/skin fragility syndrome
VI	13Congenital malformations	Congenital malformations of skin	Ichthyosis vulgaris
VI	13Congenital malformations	Congenital malformations of skin	Netherton syndrome
VI	13Congenital malformations	Congenital malformations of the musculoskeletal system	Angel shaped phalangoepiphyseal dysplasia
VI	13Congenital malformations	Congenital malformations of the musculoskeletal system	Acromesomelic dysplasia, Maroteaux type
VI	13Congenital malformations	Congenital malformations of the musculoskeletal system	Fibular hypoplasia and complex brachydactyly
VI	13Congenital malformations	Congenital malformations of the musculoskeletal system	Grebe dysplasia
VI	12Congenital disorders of metabolism	Mitochondrial diseases	Antithrombin III deficiency
VI	12Congenital disorders of metabolism	Lysosomal storage diseases	Pycnodysostosis
VI	12Congenital disorders of metabolism	Lysosomal storage diseases	Farber lipogranulomatosis
VI	12Congenital disorders of metabolism	Lysosomal storage diseases	Aspartylglucosaminuria
VI	12Congenital disorders of metabolism	Congenital disorders of ion transport and metabolism	Hyperchlorhidrosis isolated (HCHLH)
VI	12Congenital disorders of metabolism	Congenital disorders of cofactor/vitamin metabolism	Holocarboxylase synthetase deficiency
VI	12Congenital disorders of metabolism	Congenital disorders of amino acid metabolism	L-2-hydroxyglutaric aciduria
VI	12Congenital disorders of metabolism	Congenital disorders of amino acid metabolism	Hyperargininemia
VI	12Congenital disorders of metabolism	Congenital disorders of amino acid metabolism	Histidinemia
VI	12Congenital disorders of metabolism	Congenital disorders of glycan/glycoprotein metabolism	Aspartylglucosaminuria
VI	12Congenital disorders of metabolism	Congenital disorders of lipid/glycolipid metabolism	Lipoid proteinosis
VI	12Congenital disorders of metabolism	Congenital disorders of lipid/glycolipid metabolism	Farber lipogranulomatosis
VI	12Congenital disorders of metabolism	Congenital disorders of lipid/glycolipid metabolism	Lecithin:cholesterol acyltransferase deficiency
VI	10Musculoskeletal diseases	Muscular diseases	Limb-girdle muscular dystrophy 2B
VI	10Musculoskeletal diseases	Muscular diseases	Dysferlinopathies
VI	7Digestive system diseases	Liver diseases	Nonalcoholic fatty liver disease
VI	6Endocrine and metabolic diseases	Hypothalamus and pituitary gland diseases	Acid-labile subunit deficiency
VI	6Endocrine and metabolic diseases	Hypothalamus and pituitary gland diseases	Insulin-like growth factor I deficiency
VI	5Respiratory diseases	Lung diseases	Chronic obstructive pulmonary disease (COPD)
VI	5Respiratory diseases	Lung diseases	Alpha-1-antitrypsin deficiency
VI	4Cardiovascular diseases	Hematologic diseases	Platelet-type von Willebrand disease
VI	4Cardiovascular diseases	Hematologic diseases	Antithrombin III deficiency
VI	4Cardiovascular diseases	Hematologic diseases	Plasminogen deficiency
VI	4Cardiovascular diseases	Hematologic diseases	Atransferrinemia
VI	4Cardiovascular diseases	Hematologic diseases	Plasminogen activator inhibitor type 1 deficiency
VI	4Cardiovascular diseases	Hematologic diseases	Fletcher factor deficiency
VI	4Cardiovascular diseases	Hematologic diseases	Alpha-2-plasmin inhibitor (a2-PI) deficiency
VI	4Cardiovascular diseases	Hematologic diseases	Factor XIII deficiency
VI	4Cardiovascular diseases	Hematologic diseases	Factor XI deficiency
VI	4Cardiovascular diseases	Hematologic diseases	Factor V deficiency
VI	4Cardiovascular diseases	Hematologic diseases	Congenital prothrombin deficiency
VI	4Cardiovascular diseases	Hematologic diseases	Sickle cell anemia
VI	4Cardiovascular diseases	Vascular diseases	Deep vein thrombosis
VI	3Nervous system diseases	Other nervous and sensory system diseases	Hemorrhagic destruction of the brain, subependymal calcification, and cataracts
VI	3Nervous system diseases	Eye disease	Basal laminar drusen
VI	3Nervous system diseases	Eye disease	Pigmented paravenous chorioretinal atrophy
VI	3Nervous system diseases	Neurodegenerative diseases	Neuroferritinopathy
VI	3Nervous system diseases	Neurodegenerative diseases	Familial encephalopathy with neuroserpin inclusion bodies
VI	2Immune system diseases	Other immune system diseases	Carboxypeptidase N deficiency
VI	2Immune system diseases	Primary immunodeficiency	Alternative complement pathway component defects
VI	2Immune system diseases	Allergies and autoimmune diseases	Interleukin 1 receptor antagonist deficiency (DIRA)
VI	2Immune system diseases	Primary immunodeficiency	Myeloperoxidase deficiency
VI	4Cardiovascular diseases	Hematologic diseases	Afibrinogenemia
VI	12Congenital disorders of metabolism	Lysosomal storage diseases	Gangliosidosis
VI	12Congenital disorders of metabolism	Congenital disorders of lipid/glycolipid metabolism	GM2 gangliosidoses
VI	12Congenital disorders of metabolism	Lysosomal storage diseases	GM2 gangliosidoses
VI	12Congenital disorders of metabolism	Congenital disorders of lipid/glycolipid metabolism	Hyperlipoproteinemia, type I
VI	12Congenital disorders of metabolism	Lysosomal storage diseases	Lysosomal cysteine protease deficiencies
VI	13Congenital malformations	Congenital malformations of skin	Lysosomal cysteine protease deficiencies
VI	4Cardiovascular diseases	Hematologic diseases	Bernard-Soulier syndrome
VI	7Digestive system diseases	Gastrointestinal diseases	Barrett esophagus
VI	12Congenital disorders of metabolism	Congenital disorders of ion transport and metabolism	Autosomal recessive hypophosphatemic rickets
VI	13Congenital malformations	Congenital malformations of skin	Vohwinkel syndrome
VI	4Cardiovascular diseases	Hematologic diseases	Combined deficiency of vitamin K-dependent clotting factors
VI	12Congenital disorders of metabolism	Lysosomal storage diseases	Defects in the degradation of sphingomyelin
VI	2Immune system diseases	Allergies and autoimmune diseases	Membranoproliferative glomerulonephritis
VI	8Urinary system diseases	Kidney diseases	Membranoproliferative glomerulonephritis
VI	12Congenital disorders of metabolism	Congenital disorders of lipid/glycolipid metabolism	Hyperalphalipoproteinemia
VI	13Congenital malformations	Congenital malformations of the nervous system	Dandy-Walker syndrome
VI	4Cardiovascular diseases	Vascular diseases	Hereditary angioedema
VI	13Congenital malformations	Congenital malformations of skin	Peeling skin syndrome
VI	4Cardiovascular diseases	Hematologic diseases	Thalassemia
VI	11Skin diseases	Skin and soft tissue diseases	Hereditary hypotrichosis simplex
VI	13Congenital malformations	Congenital malformations of skin	Striate palmoplantar keratoderma
VI	13Congenital malformations	Other congenital malformations	Russell-Silver syndrome
IX	14Other congenital disorders	Chromosomal abnormalities	22q11.2 deletion syndrome
IX	14Other congenital disorders	Chromosomal abnormalities	Velocardiofacial syndrome
IX	13Congenital malformations	Congenital malformations of the musculoskeletal system	Craniometaphyseal dysplasia
IX	13Congenital malformations	Congenital malformations of the musculoskeletal system	Schneckenbecken dysplasia
IX	13Congenital malformations	Congenital malformations of the digestive system	Congenital short bowel syndrome
IX	13Congenital malformations	Congenital malformations of the digestive system	Currarino syndrome
IX	10Musculoskeletal diseases	Other musculoskeletal diseases	Familial articular chondrocalcinosis
IX	2Immune system diseases	Primary immunodeficiency	DiGeorge syndrome
IX	3Nervous system diseases	Eye disease	Autosomal dominant neovascular inflammatory vitreoretinopathy
XIII	14Other congenital disorders	Ribosomopathies	Hoyeraal-Hreidarsson syndrome
XIII	14Other congenital disorders	Ribosomopathies	Alopecia neurologic defects and endocrinopathy syndrome
XIII	14Other congenital disorders	Ribosomopathies	Bowen-Conradi syndrome
XIII	14Other congenital disorders	Ribosomopathies	Anauxetic dysplasia
XIII	14Other congenital disorders	Ribosomopathies	Cartilage-hair hypoplasia
XIII	14Other congenital disorders	Ribosomopathies	Metaphyseal dysplasia without hypotrichosis
XIII	14Other congenital disorders	Chromosomal abnormalities	Fragile X tremor/ataxia syndrome
XIII	14Other congenital disorders	Chromosomal abnormalities	Fragile X syndrome
XIII	13Congenital malformations	Other congenital malformations	Boomerang dysplasia
XIII	13Congenital malformations	Other congenital malformations	Au-Kline syndrome
XIII	13Congenital malformations	Other congenital malformations	Borjeson-Forssman-Lehmann syndrome
XIII	13Congenital malformations	Other congenital malformations	Renpenning syndrome
XIII	13Congenital malformations	Other congenital malformations	Microcephaly with or without chorioretinopathy, lymphedema, or mental retardation
XIII	13Congenital malformations	Other congenital malformations	Thrombocytopenia-absent radius syndrome
XIII	13Congenital malformations	Other congenital malformations	Cerebrocostomandibular syndrome
XIII	13Congenital malformations	Other congenital malformations	Burn-McKeown syndrome
XIII	13Congenital malformations	Other congenital malformations	Mandibulofacial dysostosis with microcephaly
XIII	13Congenital malformations	Other congenital malformations	ZTTK syndrome
XIII	13Congenital malformations	Other congenital malformations	Congenital asplenia
XIII	13Congenital malformations	Other congenital malformations	Microcephalic osteodysplastic primordial dwarfism, type I (MOPD I)
XIII	13Congenital malformations	Other congenital malformations	Nevo syndrome
XIII	13Congenital malformations	Other congenital malformations	TARP syndrome
XIII	13Congenital malformations	Other congenital malformations	Verheij syndrome
XIII	13Congenital malformations	Other congenital malformations	Neurofibromatosis type 2
XIII	13Congenital malformations	Other congenital malformations	Woodhouse-Sakati syndrome
XIII	13Congenital malformations	Other congenital malformations	3M syndrome
XIII	13Congenital malformations	Congenital malformations of skin	Aplasia cutis congenita
XIII	13Congenital malformations	Congenital malformations of skin	Anonychia congenita
XIII	13Congenital malformations	Congenital malformations of skin	Skin fragility-woolly hair syndrome
XIII	13Congenital malformations	Congenital malformations of skin	Dermatopathia pigmentosa reticularis
XIII	13Congenital malformations	Congenital malformations of skin	Disseminated superficial actinic porokeratosis (DSAP)
XIII	13Congenital malformations	Congenital malformations of skin	Non-epidermolytic palmoplantar keratoderma
XIII	13Congenital malformations	Congenital malformations of skin	Epidermolytic palmoplantar keratoderma
XIII	13Congenital malformations	Congenital malformations of skin	Naegeli-Franceschetti-Jadassohn syndrome
XIII	13Congenital malformations	Congenital malformations of skin	Epidermolysis bullosa, hemidesmosomal
XIII	13Congenital malformations	Congenital malformations of skin	Ichthyosis with confetti
XIII	13Congenital malformations	Congenital malformations of skin	Ichthyosis hystrix, Curth-Macklin type
XIII	13Congenital malformations	Congenital malformations of skin	Ichthyosis bullosa of Siemens
XIII	13Congenital malformations	Congenital malformations of skin	Bullous congenital ichthyosiform erythroderma (BCIE)
XIII	13Congenital malformations	Congenital malformations of the musculoskeletal system	Atelosteogenesis type I and III
XIII	13Congenital malformations	Congenital malformations of the musculoskeletal system	Larsen syndrome
XIII	13Congenital malformations	Congenital malformations of the musculoskeletal system	Schimke immunoosseous dysplasia
XIII	13Congenital malformations	Congenital malformations of the musculoskeletal system	Spondylocarpotarsal synostosis syndrome
XIII	13Congenital malformations	Congenital malformations of the musculoskeletal system	Fronto-otopalatodigital syndromes
XIII	13Congenital malformations	Congenital malformations of the musculoskeletal system	HEM skeletal dysplasia
XIII	13Congenital malformations	Congenital malformations of the digestive system	Tricho-hepato-enteric syndrome
XIII	13Congenital malformations	Congenital malformations of eye	Blepharophimosis-ptosis-epicanthus inversus syndrome
XIII	13Congenital malformations	Congenital malformations of the nervous system	MECP2-related severe neonatal encephalopathy
XIII	12Congenital disorders of metabolism	Other congenital disorders of metabolism	Hypercarotenemia and vitamin A deficiency
XIII	12Congenital disorders of metabolism	Other congenital disorders of metabolism	Adult-onset autosomal dominant leukodystrophy
XIII	12Congenital disorders of metabolism	Peroxisomal diseases	Peroxisomal fatty acyl-CoA reductase 1 disorder
XIII	12Congenital disorders of metabolism	Congenital disorders of amino acid metabolism	3-Phosphoglycerate dehydrogenase (3-PGDH) deficiency
XIII	12Congenital disorders of metabolism	Congenital disorders of amino acid metabolism	Argininosuccinic aciduria
XIII	12Congenital disorders of metabolism	Congenital disorders of carbohydrate metabolism	Pyruvate dehydrogenase E1-alpha deficiency
XIII	11Skin diseases	Skin and soft tissue diseases	Brittle cornea syndrome
XIII	11Skin diseases	Skin and soft tissue diseases	Multiple familial trichoepithelioma
XIII	11Skin diseases	Skin and soft tissue diseases	Familial cylindromatosis
XIII	11Skin diseases	Skin and soft tissue diseases	Brooke-Spiegler syndrome
XIII	11Skin diseases	Skin and soft tissue diseases	Reynolds syndrome
XIII	11Skin diseases	Skin and soft tissue diseases	Dyschromatosis symmetrica hereditaria
XIII	11Skin diseases	Skin and soft tissue diseases	Poikiloderma with neutropenia
XIII	11Skin diseases	Skin and soft tissue diseases	Pseudofolliculitis barbae
XIII	10Musculoskeletal diseases	Muscular diseases	Myotonia congenita
XIII	10Musculoskeletal diseases	Muscular diseases	Welander distal myopathy
XIII	10Musculoskeletal diseases	Muscular diseases	Oculopharyngeal muscular dystrophy
XIII	8Urinary system diseases	Kidney diseases	Glomerulopathy with fibronectin deposits
XIII	7Digestive system diseases	Liver diseases	Reynolds syndrome
XIII	7Digestive system diseases	Gastrointestinal diseases	Chronic idiopathic intestinal pseudo-obstruction
XIII	7Digestive system diseases	Gastrointestinal diseases	Primary bile acid malabsorption
XIII	6Endocrine and metabolic diseases	Hypothalamus and pituitary gland diseases	Pituitary gigantism
XIII	5Respiratory diseases	Lung diseases	Interstitial lung and liver disease
XIII	4Cardiovascular diseases	Hematologic diseases	5q- syndrome
XIII	4Cardiovascular diseases	Hematologic diseases	Epstein syndrome
XIII	4Cardiovascular diseases	Hematologic diseases	Pelger-Huet anomaly
XIII	4Cardiovascular diseases	Hematologic diseases	Fechtner syndrome
XIII	4Cardiovascular diseases	Hematologic diseases	Sebastian syndrome
XIII	4Cardiovascular diseases	Hematologic diseases	May-Hegglin anomaly
XIII	4Cardiovascular diseases	Hematologic diseases	MYH9-related disease
XIII	4Cardiovascular diseases	Vascular diseases	Polyarteritis nodosa
XIII	4Cardiovascular diseases	Cardiac diseases	Carvajal syndrome
XIII	3Nervous system diseases	Other nervous and sensory system diseases	Essential tremor
XIII	3Nervous system diseases	Neurodegenerative diseases	Multiple system atrophy
XIII	3Nervous system diseases	Neurodegenerative diseases	Benign hereditary chorea
XIII	3Nervous system diseases	Neurodegenerative diseases	Neurodegeneration due to cerebral folate transport deficiency
XIII	4Cardiovascular diseases	Hematologic diseases	Diamond-Blackfan anemia
XIII	14Other congenital disorders	Ribosomopathies	Diamond-Blackfan anemia
XII	15Other diseases	Mental and behavioural disorders	Tourette syndrome
XII	14Other congenital disorders	Chromosomal abnormalities	Lamb-Shaffer syndrome
XII	14Other congenital disorders	Chromosomal abnormalities	Koolen-De Vries syndrome
XII	14Other congenital disorders	Chromosomal abnormalities	Desanto-Shinawi syndrome
XII	13Congenital malformations	Other congenital malformations	Tenorio syndrome
XII	13Congenital malformations	Other congenital malformations	Webb-Dattani syndrome
XII	13Congenital malformations	Other congenital malformations	Mulibrey nanism
XII	13Congenital malformations	Other congenital malformations	Lysyl hydroxylase 3 deficiency
XII	13Congenital malformations	Other congenital malformations	Cousin syndrome
XII	13Congenital malformations	Other congenital malformations	Athabascan brainstem dysgenesis syndrome
XII	13Congenital malformations	Other congenital malformations	Opitz-GBBB syndrome
XII	13Congenital malformations	Other congenital malformations	Nail-patella syndrome
XII	13Congenital malformations	Congenital malformations of skin	Schopf-Schulz-Passarge syndrome
XII	13Congenital malformations	Congenital malformations of skin	Odontoonychodermal dysplasia
XII	13Congenital malformations	Congenital malformations of the musculoskeletal system	Congenital clubfoot
XII	13Congenital malformations	Congenital malformations of the musculoskeletal system	Cenani-Lenz syndactyly syndrome
XII	13Congenital malformations	Congenital malformations of the musculoskeletal system	SEMD, Matrilin type
XII	13Congenital malformations	Congenital malformations of face and neck	Cleft palate with ankyloglossia
XII	12Congenital disorders of metabolism	Congenital disorders of amino acid metabolism	Phosphoserine phosphatase deficiency
XII	12Congenital disorders of metabolism	Congenital disorders of amino acid metabolism	Iminoglycinuria
XII	12Congenital disorders of metabolism	Congenital disorders of amino acid metabolism	Canavan disease
XII	12Congenital disorders of metabolism	Congenital disorders of lipid/glycolipid metabolism	CHIME syndrome
XII	12Congenital disorders of metabolism	Congenital disorders of carbohydrate metabolism	Glycogen storage disease type 0b
XII	12Congenital disorders of metabolism	Congenital disorders of carbohydrate metabolism	Glycogen storage disease type 0a
XII	12Congenital disorders of metabolism	Congenital disorders of carbohydrate metabolism	Glycogen storage disease type XV
XII	12Congenital disorders of metabolism	Congenital disorders of carbohydrate metabolism	Glycogen storage disease type V
XII	10Musculoskeletal diseases	Muscular diseases	Native American myopathy
XII	10Musculoskeletal diseases	Muscular diseases	Nonaka distal myopathy (NM)
XII	10Musculoskeletal diseases	Muscular diseases	Calpainopathy
XII	10Musculoskeletal diseases	Muscular diseases	Merosin-deficient congenital muscular dystrophy
XII	8Urinary system diseases	Kidney diseases	Hyperglycinuria
XII	6Endocrine and metabolic diseases	Other endocrine and metabolic diseases	Leptin deficiency
XII	6Endocrine and metabolic diseases	Diabetes	Mitchell-Riley syndrome
XII	4Cardiovascular diseases	Hematologic diseases	Factor XII deficiency
XII	3Nervous system diseases	Other nervous and sensory system diseases	Delayed sleep phase syndrome
XII	3Nervous system diseases	Eye disease	Doyne honeycomb retinal dystrophy
XII	3Nervous system diseases	Eye disease	Megalocornea
XII	3Nervous system diseases	Epilepsy	Lafora disease
XII	3Nervous system diseases	Neurodegenerative diseases	Dentatorubropallidoluysian atrophy (DRPLA)
XII	3Nervous system diseases	Neurodegenerative diseases	Canavan disease
X	13Congenital malformations	Congenital malformations of the musculoskeletal system	Short-rib thoracic dysplasia
X	15Other diseases	Others	Carney complex
X	13Congenital malformations	Other congenital malformations	Lethal-type popliteal pterygium syndrome
X	13Congenital malformations	Other congenital malformations	Autosomal recessive microcephaly and chorioretinopathy
X	13Congenital malformations	Other congenital malformations	Filippi syndrome
X	13Congenital malformations	Other congenital malformations	Stromme syndrome
X	13Congenital malformations	Other congenital malformations	3C syndrome
X	13Congenital malformations	Other congenital malformations	Microcephalic osteodysplastic primordial dwarfism, type II (MOPD II)
X	13Congenital malformations	Other congenital malformations	Endocrine-cerebro-osteodysplasia syndrome
X	13Congenital malformations	Other congenital malformations	RAPADILINO syndrome
X	13Congenital malformations	Other congenital malformations	Arthrogryposis, renal dysfunction, and cholestasis
X	13Congenital malformations	Other congenital malformations	Arts syndrome
X	13Congenital malformations	Other congenital malformations	Caudal duplication anomaly
X	13Congenital malformations	Other congenital malformations	Warsaw breakage syndrome
X	13Congenital malformations	Other congenital malformations	Martsolf syndrome
X	13Congenital malformations	Other congenital malformations	Cranioectodermal dysplasia
X	13Congenital malformations	Other congenital malformations	Rothmund-Thomson syndrome
X	13Congenital malformations	Other congenital malformations	Cohen syndrome
X	13Congenital malformations	Other congenital malformations	Goldberg-Shprintzen megacolon syndrome
X	13Congenital malformations	Other congenital malformations	Renal-hepatic-pancreatic dysplasia
X	13Congenital malformations	Other congenital malformations	Baller-Gerold syndrome
X	13Congenital malformations	Other congenital malformations	Alstrom syndrome
X	13Congenital malformations	Congenital malformations of the musculoskeletal system	Achondrogenesis type IA
X	13Congenital malformations	Congenital malformations of the musculoskeletal system	CODAS syndrome
X	13Congenital malformations	Congenital malformations of the musculoskeletal system	Roifman syndrome
X	13Congenital malformations	Congenital malformations of the musculoskeletal system	Lethal arthrogryposis with anterior horn cell disease
X	13Congenital malformations	Congenital malformations of the musculoskeletal system	Caudal regression syndrome and Sirenomelia
X	13Congenital malformations	Congenital malformations of the musculoskeletal system	Frontorhiny
X	13Congenital malformations	Congenital malformations of the musculoskeletal system	Asphyxiating thoracic dystrophy
X	13Congenital malformations	Congenital malformations of the musculoskeletal system	Short rib-polydactyly syndrome
X	13Congenital malformations	Congenital malformations of the musculoskeletal system	Ischiocoxopodopatellar syndrome
X	13Congenital malformations	Congenital malformations of the musculoskeletal system	Osteopathia striata with cranial sclerosis
X	13Congenital malformations	Congenital malformations of the nervous system	Anencephaly
X	13Congenital malformations	Congenital malformations of the nervous system	Multinucleated neurons, anhydramnios, renal dysplasia, cerebellar hypoplasia, and hydranencephaly
X	13Congenital malformations	Congenital malformations of the nervous system	Microhydranencephaly
X	13Congenital malformations	Congenital malformations of the nervous system	Arima syndrome
X	13Congenital malformations	Congenital malformations of the nervous system	Acrocallosal syndrome
X	12Congenital disorders of metabolism	Congenital disorders of nucleotide metabolism	Dihydropyrimidinase deficiency
X	12Congenital disorders of metabolism	Congenital disorders of nucleotide metabolism	Phosphoribosylpyrophosphate synthetase superactivity
X	12Congenital disorders of metabolism	Congenital disorders of amino acid metabolism	Branched-chain ketoacid dehydrogenase kinase deficiency
X	12Congenital disorders of metabolism	Congenital disorders of amino acid metabolism	Methylcobalamin deficiency type G
X	12Congenital disorders of metabolism	Congenital disorders of amino acid metabolism	Isobutyryl-CoA dehydrogenase deficiency
X	12Congenital disorders of metabolism	Congenital disorders of amino acid metabolism	Alkaptonuria
X	12Congenital disorders of metabolism	Congenital disorders of lipid/glycolipid metabolism	Familial autosomal recessive hypercholesterolemia
X	12Congenital disorders of metabolism	Congenital disorders of lipid/glycolipid metabolism	Acute recurrent myoglobinuria
X	12Congenital disorders of metabolism	Congenital disorders of lipid/glycolipid metabolism	SBCAD deficiency
X	12Congenital disorders of metabolism	Congenital disorders of lipid/glycolipid metabolism	Cerebrotendinous xanthomatosis
X	12Congenital disorders of metabolism	Congenital disorders of carbohydrate metabolism	Glycogen storage disease type IX
X	12Congenital disorders of metabolism	Congenital disorders of carbohydrate metabolism	Galactose-1P uridylyltransferase deficiency
X	12Congenital disorders of metabolism	Congenital disorders of carbohydrate metabolism	Hereditary fructose intolerance
X	10Musculoskeletal diseases	Muscular diseases	Spheroid body myopathy
X	7Digestive system diseases	Gastrointestinal diseases	Chronic atrial and intestinal dysrhythmia
X	7Digestive system diseases	Mouth and dental diseases	Oligodontia-colorectal cancer syndrome
X	6Endocrine and metabolic diseases	Adrenal gland diseases	Pigmented micronodular adrenocortical disease
X	6Endocrine and metabolic diseases	Thyroid gland diseases	Abnormal thyroid hormone metabolism
X	6Endocrine and metabolic diseases	Diabetes	Ketosis-prone diabetes mellitus
X	4Cardiovascular diseases	Cardiac diseases	Chronic atrial and intestinal dysrhythmia
X	3Nervous system diseases	Eye disease	Cone-rod dystrophy and hearing loss
X	3Nervous system diseases	Eye disease	Spastic paraplegia, optic atrophy, and neuropathy
X	3Nervous system diseases	Eye disease	Autosomal dominant vitreoretinochoroidopathy
X	3Nervous system diseases	Epilepsy	Kohlschutter-Tonz syndrome
X	3Nervous system diseases	Neurodegenerative diseases	Infantile ascending hereditary spastic paralysis
X	3Nervous system diseases	Neurodegenerative diseases	Perry syndrome
X	3Nervous system diseases	Neurodegenerative diseases	Juvenile primary lateral sclerosis
X	13Congenital malformations	Other congenital malformations	Hydrolethalus syndrome
X	12Congenital disorders of metabolism	Peroxisomal diseases	Refsum disease
X	6Endocrine and metabolic diseases	Parathyroid diseases	Hypoparathyroidism
X	3Nervous system diseases	Neurodegenerative diseases	Refsum disease
X	6Endocrine and metabolic diseases	Hypothalamus and pituitary gland diseases	Central precocious puberty
X	13Congenital malformations	Congenital malformations of the nervous system	Complex cortical dysplasia with other brain malformations
X	13Congenital malformations	Congenital malformations of the nervous system	Primary microcephaly
X	12Congenital disorders of metabolism	Congenital disorders of amino acid metabolism	Hermansky-Pudlak syndrome
X	12Congenital disorders of metabolism	Other congenital disorders of metabolism	Bardet-Biedl syndrome
X	3Nervous system diseases	Other nervous and sensory system diseases	Narcolepsy
X	10Musculoskeletal diseases	Muscular diseases	Facioscapulohumeral muscular dystrophy
X	14Other congenital disorders	Chromosomal abnormalities	Prader-Willi syndrome
X	14Other congenital disorders	Chromosomal abnormalities	Mosaic variegated aneuploidy syndrome
X	3Nervous system diseases	Eye disease	Vitelliform macular dystrophy
X	10Musculoskeletal diseases	Muscular diseases	Inclusion body myopathy with Paget disease of bone and frontotemporal dementia
X	3Nervous system diseases	Neurodegenerative diseases	Giant axonal neuropathy
X	3Nervous system diseases	Neurodegenerative diseases	Autosomal dominant striatal degeneration
X	13Congenital malformations	Congenital malformations of skin	Epidermolysis bullosa simplex
X	14Other congenital disorders	Ribosomopathies	Dyskeratosis congenita
X	13Congenital malformations	Congenital malformations of the urinary system	Nephronophthisis
X	3Nervous system diseases	Neurodegenerative diseases	Spinal muscular atrophy
X	13Congenital malformations	Congenital malformations of the nervous system	Spina bifida
X	3Nervous system diseases	Other nervous and sensory system diseases	Spastic quadriplegic cerebral palsy
X	13Congenital malformations	Congenital malformations of the urinary system	Senior-Loken syndrome
X	2Immune system diseases	Other immune system diseases	Aicardi-Goutieres syndrome
X	13Congenital malformations	Congenital malformations of the nervous system	Galloway-Mowat syndrome

## Sheet: Sheet3
The 1728 diseases screened in KEGG DISEASE (corresponding to Figure. 7 in the main text)
number	the first-level disease class in KEGG	the secong-level disease class in KEGG	diesase	H number in KEGG DISEASE
1	1Cancers	Head and neck cancers	Oral cancer	H00016
2	1Cancers	Head and neck cancers	Salivary gland cancer	H01508
3	1Cancers	Head and neck cancers	Tonsillar cancer	H01509
4	1Cancers	Head and neck cancers	Oropharyngeal cancer	H01559
5	1Cancers	Head and neck cancers	Nasopharyngeal cancer	H00054
6	1Cancers	Head and neck cancers	Laryngeal cancer	H00055
7	1Cancers	Cancers of the digestive system	Esophageal cancer	H00017
8	1Cancers	Cancers of the digestive system	Gastric cancer	H00018
9	1Cancers	Cancers of the digestive system	Carcinoid	H00034
10	1Cancers	Cancers of the digestive system	Colorectal cancer	H00020
11	1Cancers	Cancers of the digestive system	Cancer of the anal canal	H00044
12	1Cancers	Cancers of the digestive system	Hepatocellular carcinoma	H00048
13	1Cancers	Cancers of the digestive system	Hepatic angiosarcoma	H01557
14	1Cancers	Cancers of the digestive system	Cholangiocarcinoma	H00046
15	1Cancers	Cancers of the digestive system	Gallbladder cancer	H00047
16	1Cancers	Cancers of the digestive system	Pancreatic cancer	H00019
17	1Cancers	Cancers of the digestive system	Pancreatic neuroendocrine tumor	H00045
18	1Cancers	Cancers of the digestive system	Gastrotintestinal stromal tumor	H01591
19	1Cancers	Cancers of the lung and pleura	Non-small cell lung cancer	H00014
20	1Cancers	Cancers of the lung and pleura	Small cell lung cancer	H00013
21	1Cancers	Cancers of the lung and pleura	Malignant pleural mesothelioma	H00015
22	1Cancers	Skin cancers	Melanoma	H00038
23	1Cancers	Skin cancers	Basal cell carcinoma	H00039
24	1Cancers	Skin cancers	Squamous cell carcinoma	H00040
25	1Cancers	Skin cancers	Merkel cell carcinoma	H01555
26	1Cancers	Skin cancers	Mycosis fungoides	H01463
27	1Cancers	Cancers of soft tissues and bone	Osteosarcoma	H00036
28	1Cancers	Cancers of soft tissues and bone	Ewing sarcoma	H00035
29	1Cancers	Cancers of soft tissues and bone	Extraskeletal myxoid chondrosarcoma	H00053
30	1Cancers	Cancers of soft tissues and bone	Kaposi sarcoma	H00041
31	1Cancers	Cancers of soft tissues and bone	Myxoid liposarcoma	H00049
32	1Cancers	Cancers of soft tissues and bone	Alveolar rhabdomyosarcoma	H00037
33	1Cancers	Cancers of soft tissues and bone	Synovial sarcoma	H00050
34	1Cancers	Cancers of soft tissues and bone	Alveolar soft part sarcoma	H00051
35	1Cancers	Cancers of soft tissues and bone	Clear cell sarcoma of soft tissue	H00052
36	1Cancers	Cancers of soft tissues and bone	Desmoplastic small round cell tumor	H01985
37	1Cancers	Cancers of soft tissues and bone	Angiosarcoma	H01666
38	1Cancers	Cancers of soft tissues and bone	Primary peritoneal carcinoma	H01665
39	1Cancers	Cancers of the breast and female genital organs	Breast cancer	H00031
40	1Cancers	Cancers of the breast and female genital organs	Vulvar cancer	H00029
41	1Cancers	Cancers of the breast and female genital organs	Cervical cancer	H00030
42	1Cancers	Cancers of the breast and female genital organs	Endometrial cancer	H00026
43	1Cancers	Cancers of the breast and female genital organs	Ovarian cancer	H00027
44	1Cancers	Cancers of the breast and female genital organs	Fallopian tube cancer	H01554
45	1Cancers	Cancers of the breast and female genital organs	Choriocarcinoma	H00028
46	1Cancers	Cancers of male genital organs	Penile cancer	H00025
47	1Cancers	Cancers of male genital organs	Prostate cancer	H00024
48	1Cancers	Cancers of male genital organs	Testicular cancer	H00023
49	1Cancers	Cancers of the urinary system	Renal cell carcinoma	H00021
50	1Cancers	Cancers of the urinary system	Bladder cancer	H00022
51	1Cancers	Cancers of eye, brain, and central nervous system	Retinoblastoma	H01513
52	1Cancers	Cancers of eye, brain, and central nervous system	Glioma	H00042
53	1Cancers	Cancers of eye, brain, and central nervous system	Medulloblastoma	H01667
54	1Cancers	Cancers of eye, brain, and central nervous system	Neuroblastoma	H00043
55	1Cancers	Cancers of eye, brain, and central nervous system	Meningioma	H01556
56	1Cancers	Cancers of endocrine organs	Thyroid cancer	H00032
57	1Cancers	Cancers of endocrine organs	Medullary thyroid cancer	H01592
58	1Cancers	Cancers of endocrine organs	Adrenal carcinoma	H00033
59	1Cancers	Cancers of endocrine organs	Malignant paraganglioma	H01510
60	1Cancers	Cancers of endocrine organs	Parathyroid carcinoma	H01558
61	1Cancers	Cancers of endocrine organs	Multiple endocrine neoplasia syndrome	H00247
62	1Cancers	Cancers of haematopoietic and lymphoid tissues	Hodgkin lymphoma	H00007
63	1Cancers	Cancers of haematopoietic and lymphoid tissues	Follicular lymphoma	H01613
64	1Cancers	Cancers of haematopoietic and lymphoid tissues	Mantle cell lymphoma	H01464
65	1Cancers	Cancers of haematopoietic and lymphoid tissues	B lymphoblastic leukemia/lymphoma	H00001
66	1Cancers	Cancers of haematopoietic and lymphoid tissues	T lymphoblastic leukemia/lymphoma	H00002
67	1Cancers	Cancers of haematopoietic and lymphoid tissues	Burkitt lymphoma	H00008
68	1Cancers	Cancers of haematopoietic and lymphoid tissues	Lymphoplasmacytic lymphoma	H00011
69	1Cancers	Cancers of haematopoietic and lymphoid tissues	Mycosis fungoides	H01463
70	1Cancers	Cancers of haematopoietic and lymphoid tissues	Peripheral T cell lymphoma	H01892
71	1Cancers	Cancers of haematopoietic and lymphoid tissues	Anaplastic large-cell lymphoma	H01601
72	1Cancers	Cancers of haematopoietic and lymphoid tissues	Multiple myeloma	H00010
73	1Cancers	Cancers of haematopoietic and lymphoid tissues	Chronic lymphocytic leukemia (CLL)	H00005
74	1Cancers	Cancers of haematopoietic and lymphoid tissues	Hairy-cell leukemia	H00006
75	1Cancers	Cancers of haematopoietic and lymphoid tissues	Adult T-cell leukemia	H00009
76	1Cancers	Cancers of haematopoietic and lymphoid tissues	Acute myeloid leukemia (AML)	H00003
77	1Cancers	Cancers of haematopoietic and lymphoid tissues	Chronic myeloid leukemia (CML)	H00004
78	1Cancers	Cancers of haematopoietic and lymphoid tissues	Mast-cell leukemia	H01511
79	1Cancers	Cancers of haematopoietic and lymphoid tissues	Myelofibrosis	H01605
80	1Cancers	Cancers of haematopoietic and lymphoid tissues	Langerhans cell histiocytosis	H01512
81	1Cancers	Cancers of haematopoietic and lymphoid tissues	Chronic eosinophilic leukemia	H01590
82	1Cancers	Cancers of haematopoietic and lymphoid tissues	Hypereosinophilic syndrome	H01599
83	1Cancers	Cancers of haematopoietic and lymphoid tissues	Polycythemia vera	H00012
84	1Cancers	Cancers of haematopoietic and lymphoid tissues	Essential thrombocytosis	H01612
85	2Immune system diseases	Allergies and autoimmune diseases	Asthma	H00079
86	2Immune system diseases	Allergies and autoimmune diseases	Systemic lupus erythematosus	H00080
87	2Immune system diseases	Allergies and autoimmune diseases	Hashimoto thyroiditis	H00081
88	2Immune system diseases	Allergies and autoimmune diseases	Graves disease	H00082
89	2Immune system diseases	Allergies and autoimmune diseases	Allograft rejection	H00083
90	2Immune system diseases	Allergies and autoimmune diseases	Graft-versus-host disease	H00084
91	2Immune system diseases	Allergies and autoimmune diseases	Asthma with nasal polyps and aspirin intolerance	H01191
92	2Immune system diseases	Allergies and autoimmune diseases	Syndromic multisystem autoimmune disease	H01232
93	2Immune system diseases	Allergies and autoimmune diseases	Interleukin 1 receptor antagonist deficiency (DIRA)	H01275
94	2Immune system diseases	Allergies and autoimmune diseases	Allergic contact dermatitis	H01357
95	2Immune system diseases	Allergies and autoimmune diseases	Atopic dermatitis	H01358
96	2Immune system diseases	Allergies and autoimmune diseases	Anaphylaxis	H01359
97	2Immune system diseases	Allergies and autoimmune diseases	Allergic rhinitis	H01360
98	2Immune system diseases	Allergies and autoimmune diseases	Eosinophilic esophagitis	H01361
99	2Immune system diseases	Allergies and autoimmune diseases	Dermatitis herpetiformis	H01362
100	2Immune system diseases	Allergies and autoimmune diseases	Behcet disease	H01476
101	2Immune system diseases	Allergies and autoimmune diseases	Castleman disease	H01479
102	2Immune system diseases	Allergies and autoimmune diseases	Systemic sclerosis	H01492
103	2Immune system diseases	Allergies and autoimmune diseases	Sjogren syndrome	H01502
104	2Immune system diseases	Allergies and autoimmune diseases	Vogt-Koyanagi-Harada syndrome	H01504
105	2Immune system diseases	Allergies and autoimmune diseases	Adult onset Still disease	H01516
106	2Immune system diseases	Allergies and autoimmune diseases	Juvenile idiopathic arthritis	H01672
107	2Immune system diseases	Allergies and autoimmune diseases	Ankylosing spondylitis	H01674
108	2Immune system diseases	Allergies and autoimmune diseases	Membranoproliferative glomerulonephritis	H01726
109	2Immune system diseases	Allergies and autoimmune diseases	Familial cold autoinflammatory syndrome	H02159
110	2Immune system diseases	Primary immunodeficiency	Agammaglobulinemias	H00085
111	2Immune system diseases	Primary immunodeficiency	Hyper IgM syndromes, autosomal recessive type	H00086
112	2Immune system diseases	Primary immunodeficiency	Other humoral immunodeficiencies	H00087
113	2Immune system diseases	Primary immunodeficiency	Common variable immunodeficiency	H00088
114	2Immune system diseases	Primary immunodeficiency	IFN-gamma/IL-12 axis	H00089
115	2Immune system diseases	Primary immunodeficiency	NK cell defects	H00090
116	2Immune system diseases	Primary immunodeficiency	T-B+Severe combined immunodeficiency	H00091
117	2Immune system diseases	Primary immunodeficiency	T-B-Severe combined immunodeficiency	H00092
118	2Immune system diseases	Primary immunodeficiency	T+B+Severe combined immunodeficiencies (SCIDs)	H01244
119	2Immune system diseases	Primary immunodeficiency	Combined immunodeficiency	H00093
120	2Immune system diseases	Primary immunodeficiency	Reticular dysgenesis	H01128
121	2Immune system diseases	Primary immunodeficiency	Immunodeficiency associated with DNA repair defects	H00094
122	2Immune system diseases	Primary immunodeficiency	Nijmegen syndrome	H01344
123	2Immune system diseases	Primary immunodeficiency	LIG4 syndrome	H02015
124	2Immune system diseases	Primary immunodeficiency	Ectodermal dysplasia associated immunodeficiency	H00095
125	2Immune system diseases	Primary immunodeficiency	Immunodeficiency without anhidrotic ectodermal dysplasia	H01245
126	2Immune system diseases	Primary immunodeficiency	Defects of toll-like receptor signaling	H00096
127	2Immune system diseases	Primary immunodeficiency	Chemokine receptor defect	H00097
128	2Immune system diseases	Primary immunodeficiency	Chronic granulomatous disease	H00098
129	2Immune system diseases	Primary immunodeficiency	Leukocyte adhesion deficiency	H00099
130	2Immune system diseases	Primary immunodeficiency	Neutropenic disorders	H00100
131	2Immune system diseases	Primary immunodeficiency	P14 deficiency	H01218
132	2Immune system diseases	Primary immunodeficiency	Other phagocyte defects	H00101
133	2Immune system diseases	Primary immunodeficiency	Chediak-Higashi syndrome	H02021
134	2Immune system diseases	Primary immunodeficiency	Griscelli syndrome	H02022
135	2Immune system diseases	Primary immunodeficiency	Neutrophil specific granule deficiency	H02024
136	2Immune system diseases	Primary immunodeficiency	Myeloperoxidase deficiency	H02025
137	2Immune system diseases	Primary immunodeficiency	Classic complement pathway component defects	H00102
138	2Immune system diseases	Primary immunodeficiency	Late complement pathway defects	H00103
139	2Immune system diseases	Primary immunodeficiency	Alternative complement pathway component defects	H00104
140	2Immune system diseases	Primary immunodeficiency	Mannose-binding lectin pathway component defects	H00105
141	2Immune system diseases	Primary immunodeficiency	Complement regulatory protein defects	H00106
142	2Immune system diseases	Primary immunodeficiency	Other well-defined immunodeficiency syndromes	H00107
143	2Immune system diseases	Primary immunodeficiency	Autoimmune lymphoproliferative syndromes	H00108
144	2Immune system diseases	Primary immunodeficiency	Familial hemophagocytic lymphohistiocytosis	H00109
145	2Immune system diseases	Primary immunodeficiency	Severe combined immunodeficiency with microcephaly, growth retardation, and sensitivity to ionizing radiation	H00924
146	2Immune system diseases	Primary immunodeficiency	Bare lymphocyte syndrome type1	H00984
147	2Immune system diseases	Primary immunodeficiency	Bare lymphocyte syndrome type2	H00985
148	2Immune system diseases	Primary immunodeficiency	Growth hormone insensitivity with immunodeficiency	H00931
149	2Immune system diseases	Primary immunodeficiency	RIDDLE syndrome	H00962
150	2Immune system diseases	Primary immunodeficiency	T-cell immunodeficiency congenital alopecia and nail dystrophy	H01181
151	2Immune system diseases	Primary immunodeficiency	Pyogenic bacterial infections, recurrent, due to MYD88 deficiency	H00721
152	2Immune system diseases	Primary immunodeficiency	Immune thrombocytopenia	H01240
153	2Immune system diseases	Primary immunodeficiency	Activated PI3K-delta syndrome	H01387
154	2Immune system diseases	Primary immunodeficiency	Wiskott-Aldrich syndrome	H01523
155	2Immune system diseases	Primary immunodeficiency	DiGeorge syndrome	H01524
156	2Immune system diseases	Primary immunodeficiency	Hyper-IgE syndrome	H01968
157	2Immune system diseases	Primary immunodeficiency	X-linked lymphoproliferative syndrome	H01969
158	2Immune system diseases	Primary immunodeficiency	Lymphoproliferative syndrome 1	H01970
159	2Immune system diseases	Primary immunodeficiency	IPEX syndrome	H01971
160	2Immune system diseases	Primary immunodeficiency	Autoimmune polyendocrinopathy syndrome type 1	H01972
161	2Immune system diseases	Other immune system diseases	Crohn disease	H00286
162	2Immune system diseases	Other immune system diseases	Ulcerative colitis	H01466
163	2Immune system diseases	Other immune system diseases	Inflammatory bowel disease (IBD)	H01227
164	2Immune system diseases	Other immune system diseases	Blau syndrome	H00285
165	2Immune system diseases	Other immune system diseases	Sarcoidosis, early-onset	H01309
166	2Immune system diseases	Other immune system diseases	Pyogenic sterile arthritis, pyoderma gangrenosum, and acne syndrome	H00287
167	2Immune system diseases	Other immune system diseases	Familial Mediterranean fever	H00288
168	2Immune system diseases	Other immune system diseases	Cryopyrin associated periodic syndrome	H00282
169	2Immune system diseases	Other immune system diseases	Aicardi-Goutieres syndrome	H00290
170	2Immune system diseases	Other immune system diseases	Familial chilblain lupus (FCL)	H00291
171	2Immune system diseases	Other immune system diseases	Mevalonate kinase deficiency	H00206
172	2Immune system diseases	Other immune system diseases	Tumor necrosis factor receptor-associated periodic syndrome	H00912
173	2Immune system diseases	Other immune system diseases	Eosinophil peroxidase deficiency	H01094
174	2Immune system diseases	Other immune system diseases	Chronic mucocutaneous candidiasis	H01109
175	2Immune system diseases	Other immune system diseases	Chronic recurrent multifocal osteomyelitis	H01117
176	2Immune system diseases	Other immune system diseases	Carboxypeptidase N deficiency	H01136
177	2Immune system diseases	Other immune system diseases	Neuromyelitis optica	H01491
178	2Immune system diseases	Other immune system diseases	Giant cell arteritis	H01698
179	2Immune system diseases	Other immune system diseases	Autoinflammation lipodystrophy and dermatosis syndrome	H01741
180	2Immune system diseases	Other immune system diseases	Autoinflammation and PLCG2-associated antibody deficiency and immune dysregulation	H01743
181	2Immune system diseases	Other immune system diseases	Autoinflammatory syndrome with pyogenic bacterial infection and amylopectinosis	H01744
182	2Immune system diseases	Other immune system diseases	STING-associated vasculopathy with onset in infancy	H01746
183	2Immune system diseases	Other immune system diseases	Autoinflammation with infantile enterocolitis	H01748
184	2Immune system diseases	Other immune system diseases	Rasmussen encephalitis	H01812
185	2Immune system diseases	Other immune system diseases	Vici syndrome	H02133
186	3Nervous system diseases	Neurodegenerative diseases	Alzheimer disease	H00056
187	3Nervous system diseases	Neurodegenerative diseases	Lewy body dementia (LBD)	H00066
188	3Nervous system diseases	Neurodegenerative diseases	Parkinson disease	H00057
189	3Nervous system diseases	Neurodegenerative diseases	Parkinsonian syndrome	H01600
190	3Nervous system diseases	Neurodegenerative diseases	Amyotrophic lateral sclerosis (ALS)	H00058
191	3Nervous system diseases	Neurodegenerative diseases	Huntington disease	H00059
192	3Nervous system diseases	Neurodegenerative diseases	Huntington disease-like syndrome	H01243
193	3Nervous system diseases	Neurodegenerative diseases	Dentatorubropallidoluysian atrophy (DRPLA)	H00060
194	3Nervous system diseases	Neurodegenerative diseases	Spinal and bulbar muscular atrophy (SBMA)	H00062
195	3Nervous system diseases	Neurodegenerative diseases	Spinocerebellar ataxia (SCA)	H00063
196	3Nervous system diseases	Neurodegenerative diseases	Machado-Joseph disease	H01478
197	3Nervous system diseases	Neurodegenerative diseases	Cerebellar ataxia cayman type	H01038
198	3Nervous system diseases	Neurodegenerative diseases	Autosomal recessive spastic ataxia of Charlevoix-Saguenay (ARSACS)	H01170
199	3Nervous system diseases	Neurodegenerative diseases	Autosomal recessive spinocerebellar ataxias	H01891
200	3Nervous system diseases	Neurodegenerative diseases	Prion diseases	H00061
201	3Nervous system diseases	Neurodegenerative diseases	Ataxia telangiectasia	H00064
202	3Nervous system diseases	Neurodegenerative diseases	Ataxia-telangiectasia-like syndrome	H02014
203	3Nervous system diseases	Neurodegenerative diseases	Alexander disease	H00065
204	3Nervous system diseases	Neurodegenerative diseases	Refsum disease	H00075
205	3Nervous system diseases	Neurodegenerative diseases	Friedreich ataxia	H00067
206	3Nervous system diseases	Neurodegenerative diseases	Leber hereditary optic atrophy	H00068
207	3Nervous system diseases	Neurodegenerative diseases	Cockayne syndrome	H00076
208	3Nervous system diseases	Neurodegenerative diseases	Progressive supranuclear palsy	H00077
209	3Nervous system diseases	Neurodegenerative diseases	Frontotemporal lobar degeneration	H00078
210	3Nervous system diseases	Neurodegenerative diseases	Canavan disease	H00074
211	3Nervous system diseases	Neurodegenerative diseases	Charcot-Marie-Tooth disease	H00264
212	3Nervous system diseases	Neurodegenerative diseases	Hereditary sensory and autonomic neuropathy	H00265
213	3Nervous system diseases	Neurodegenerative diseases	Hereditary spastic paraplegia	H00266
214	3Nervous system diseases	Neurodegenerative diseases	Rett syndrome	H00440
215	3Nervous system diseases	Neurodegenerative diseases	Spinal muscular atrophy	H00455
216	3Nervous system diseases	Neurodegenerative diseases	McLeod syndrome	H00655
217	3Nervous system diseases	Neurodegenerative diseases	Neurodegeneration with brain iron accumulation	H00833
218	3Nervous system diseases	Neurodegenerative diseases	Agenesis of the corpus callosum with peripheral neuropathy (ACCPN)	H00816
219	3Nervous system diseases	Neurodegenerative diseases	Band-like calcification with simplified gyration and polymicrogyria	H00840
220	3Nervous system diseases	Neurodegenerative diseases	Perry syndrome	H00879
221	3Nervous system diseases	Neurodegenerative diseases	Familial amyloidosis	H00845
222	3Nervous system diseases	Neurodegenerative diseases	Benign hereditary chorea	H00860
223	3Nervous system diseases	Neurodegenerative diseases	Pontocerebellar hypoplasia	H00897
224	3Nervous system diseases	Neurodegenerative diseases	Myopathy with lactic acidosis and sideroblastic anaemia	H00898
225	3Nervous system diseases	Neurodegenerative diseases	Juvenile primary lateral sclerosis	H00970
226	3Nervous system diseases	Neurodegenerative diseases	Polyneuropathy, hearing loss, ataxia, retinitis pigmentosa, and cataract	H01115
227	3Nervous system diseases	Neurodegenerative diseases	Aminoacylase 1 deficiency	H01146
228	3Nervous system diseases	Neurodegenerative diseases	Infantile ascending hereditary spastic paralysis	H01172
229	3Nervous system diseases	Neurodegenerative diseases	Infantile bilateral striatal necrosis	H01177
230	3Nervous system diseases	Neurodegenerative diseases	Familial dementia	H01184
231	3Nervous system diseases	Neurodegenerative diseases	Cerebral amyloid angiopathy	H01185
232	3Nervous system diseases	Neurodegenerative diseases	Cerebellar ataxia, mental retardation (MR), and dysequilibrium syndrome (CAMRQ)	H01204
233	3Nervous system diseases	Neurodegenerative diseases	Familial encephalopathy with neuroserpin inclusion bodies	H01212
234	3Nervous system diseases	Neurodegenerative diseases	Giant axonal neuropathy	H01259
235	3Nervous system diseases	Neurodegenerative diseases	Marinesco-Sjogren syndrome	H01284
236	3Nervous system diseases	Neurodegenerative diseases	Neurodegeneration due to cerebral folate transport deficiency	H01295
237	3Nervous system diseases	Neurodegenerative diseases	Choreoacanthocytosis	H01432
238	3Nervous system diseases	Neurodegenerative diseases	Guillain-Barre syndrome	H01436
239	3Nervous system diseases	Neurodegenerative diseases	Multiple system atrophy	H01614
240	3Nervous system diseases	Neurodegenerative diseases	Neuroferritinopathy	H01779
241	3Nervous system diseases	Neurodegenerative diseases	Hereditary diffuse leukoencephalopathy with spheroids	H01807
242	3Nervous system diseases	Neurodegenerative diseases	PNPLA6-related disorders	H01898
243	3Nervous system diseases	Neurodegenerative diseases	Brown-Vialetto-Van Laere syndrome	H01903
244	3Nervous system diseases	Neurodegenerative diseases	Posterior column ataxia with retinitis pigmentosa	H01036
245	3Nervous system diseases	Neurodegenerative diseases	Episodic ataxias	H00749
246	3Nervous system diseases	Neurodegenerative diseases	Core neuroacanthocytosis syndromes	H00832
247	3Nervous system diseases	Neurodegenerative diseases	Ataxia with ocular apraxia	H00848
248	3Nervous system diseases	Neurodegenerative diseases	Distal hereditary motor neuropathies	H00856
249	3Nervous system diseases	Neurodegenerative diseases	Leukoencephalopathy with vanishing white matter	H00869
250	3Nervous system diseases	Neurodegenerative diseases	Leukoencephalopathy with brain stem and spinal cord involvement and lactate elevation	H00871
251	3Nervous system diseases	Neurodegenerative diseases	Leukoencephalopathy with dystonia and motor neuropathy	H00874
252	3Nervous system diseases	Neurodegenerative diseases	Megaloencephalic leukoencephalopathy with subcortical cysts	H00875
253	3Nervous system diseases	Neurodegenerative diseases	Cystic leukoencephalopathy without megalencephaly	H00878
254	3Nervous system diseases	Neurodegenerative diseases	Coenzyme Q10 deficiency	H00999
255	3Nervous system diseases	Neurodegenerative diseases	Global cerebral hypomyelination	H01305
256	3Nervous system diseases	Neurodegenerative diseases	Autosomal dominant striatal degeneration	H01570
257	3Nervous system diseases	Neurodegenerative diseases	Familial idiopathic basal ganglia calcification	H01574
258	3Nervous system diseases	Neurodegenerative diseases	Gordon Holmes syndrome	H02144
259	3Nervous system diseases	Epilepsy	Symptomatic generalized epilepsies	H00577
260	3Nervous system diseases	Epilepsy	Early infantile epileptic encephalopathy	H00606
261	3Nervous system diseases	Epilepsy	West syndrome	H01460
262	3Nervous system diseases	Epilepsy	Lennox-Gastaut syndrome	H01813
263	3Nervous system diseases	Epilepsy	Dravet syndrome	H01818
264	3Nervous system diseases	Epilepsy	Early myoclonic encephalopathy	H01819
265	3Nervous system diseases	Epilepsy	Malignant migrating partial seizures in infancy	H01815
266	3Nervous system diseases	Epilepsy	Febrile seizures	H00783
267	3Nervous system diseases	Epilepsy	Benign familial neonatal and infantile epilepsies	H00806
268	3Nervous system diseases	Epilepsy	Autosomal dominant nocturnal frontal lobe epilepsy (ADNFLE)	H00807
269	3Nervous system diseases	Epilepsy	Idiopathic generalized epilepsies	H00808
270	3Nervous system diseases	Epilepsy	Familial epilepsy temporal lobe (ETL)	H00809
271	3Nervous system diseases	Epilepsy	Progressive myoclonic epilepsy (PME/ EPM)	H00810
272	3Nervous system diseases	Epilepsy	Lafora disease	H01994
273	3Nervous system diseases	Epilepsy	Unverricht-Lundborg disease	H01995
274	3Nervous system diseases	Epilepsy	Amish infantile epilepsy syndrome	H00996
275	3Nervous system diseases	Epilepsy	Pyridoxamine-5'-phosphate oxidase (PNPO) deficiency	H01224
276	3Nervous system diseases	Epilepsy	Pyridoxine-dependent epilepsy	H01247
277	3Nervous system diseases	Epilepsy	Generalized epilepsy and paroxysmal dyskinesia	H01258
278	3Nervous system diseases	Epilepsy	Landau-Kleffner syndrome	H01514
279	3Nervous system diseases	Epilepsy	PCDH19-related epilepsy syndrome	H01775
280	3Nervous system diseases	Epilepsy	Hemiconvulsion-hemiplegia-epilepsy syndrome	H01808
281	3Nervous system diseases	Epilepsy	Epileptic encephalopathy with continuous spike-waves during slow-wave sleep	H01827
282	3Nervous system diseases	Epilepsy	Kohlschutter-Tonz syndrome	H02058
283	3Nervous system diseases	Epilepsy	Infantile or early childhood epileptic encephalopathy	H02150
284	3Nervous system diseases	Eye disease	Retinitis pigmentosa	H00527
285	3Nervous system diseases	Eye disease	Primary open angle glaucoma	H00612
286	3Nervous system diseases	Eye disease	Duane retraction syndrome	H00633
287	3Nervous system diseases	Eye disease	Meesmann corneal dystrophy	H00726
288	3Nervous system diseases	Eye disease	Sorsby fundus dystrophy	H00732
289	3Nervous system diseases	Eye disease	Congenital motor nystagmus (CMN)	H00776
290	3Nervous system diseases	Eye disease	Usher syndrome (US)	H00779
291	3Nervous system diseases	Eye disease	Congenital stationary night blindness	H00787
292	3Nervous system diseases	Eye disease	Keratoconus	H00789
293	3Nervous system diseases	Eye disease	Vitreoretinal degeneration	H00805
294	3Nervous system diseases	Eye disease	Wagner syndrome	H02073
295	3Nervous system diseases	Eye disease	Enhanced S-cone syndrome	H02075
296	3Nervous system diseases	Eye disease	Autosomal dominant vitreoretinochoroidopathy	H02078
297	3Nervous system diseases	Eye disease	Age-related macular degeneration	H00821
298	3Nervous system diseases	Eye disease	Cone-rod dystrophy and cone dystrophy	H00481
299	3Nervous system diseases	Eye disease	Vitelliform macular dystrophy	H00814
300	3Nervous system diseases	Eye disease	Stargardt disease	H00819
301	3Nervous system diseases	Eye disease	Occult macular dystrophy	H01010
302	3Nervous system diseases	Eye disease	Central areolar choroidal dystrophy	H01768
303	3Nervous system diseases	Eye disease	Pattern dystrophies of the retinal pigment epithelium	H01890
304	3Nervous system diseases	Eye disease	Newfoundland rod-cone dystrophy	H01009
305	3Nervous system diseases	Eye disease	Familial flecked retina syndrome	H00825
306	3Nervous system diseases	Eye disease	Leber congenital amaurosis	H00837
307	3Nervous system diseases	Eye disease	Congenital fibrosis of the extraocular muscles	H00838
308	3Nervous system diseases	Eye disease	Reis-Bucklers corneal dystrophy	H00951
309	3Nervous system diseases	Eye disease	Thiel-Behnke dystrophies	H00952
310	3Nervous system diseases	Eye disease	Gelatinous drop-like corneal dystrophy	H00953
311	3Nervous system diseases	Eye disease	Macular corneal dystrophy	H00954
312	3Nervous system diseases	Eye disease	Granular corneal dystrophies	H00955
313	3Nervous system diseases	Eye disease	Lattice corneal dystrophies	H00956
314	3Nervous system diseases	Eye disease	Fleck corneal dystrophy	H00957
315	3Nervous system diseases	Eye disease	Congenital stromal corneal dystrophy	H00958
316	3Nervous system diseases	Eye disease	Schnyder corneal dystrophy	H00959
317	3Nervous system diseases	Eye disease	Fuchs corneal dystrophy	H00960
318	3Nervous system diseases	Eye disease	Posterior polymorphous corneal dystrophy	H00961
319	3Nervous system diseases	Eye disease	Ring dermoid of cornea	H01149
320	3Nervous system diseases	Eye disease	Epithelial basement membrane corneal dystrophy	H01221
321	3Nervous system diseases	Eye disease	Achromatopsia	H00971
322	3Nervous system diseases	Eye disease	Bradyopsia	H00973
323	3Nervous system diseases	Eye disease	Blue cone monochromacy	H00974
324	3Nervous system diseases	Eye disease	Colorblindness	H00976
325	3Nervous system diseases	Eye disease	Jalili syndrome	H01015
326	3Nervous system diseases	Eye disease	Optic atrophy	H01020
327	3Nervous system diseases	Eye disease	Pigmented paravenous chorioretinal atrophy	H01088
328	3Nervous system diseases	Eye disease	Sveinsson chorioretinal atrophy (SCRA)	H01180
329	3Nervous system diseases	Eye disease	Choroideremia	H01116
330	3Nervous system diseases	Eye disease	Progressive external ophthalmoplegia	H01118
331	3Nervous system diseases	Eye disease	Late-onset retinal degeneration	H01130
332	3Nervous system diseases	Eye disease	Cataract	H01202
333	3Nervous system diseases	Eye disease	Foveal hypoplasia	H01256
334	3Nervous system diseases	Eye disease	Autosomal dominant keratitis	H01273
335	3Nervous system diseases	Eye disease	Bosch-Boonstra optic atrophy syndrome	H01378
336	3Nervous system diseases	Eye disease	Autosomal dominant neovascular inflammatory vitreoretinopathy	H01798
337	3Nervous system diseases	Eye disease	Myopia	H02041
338	3Nervous system diseases	Eye disease	Megalocornea	H02104
339	3Nervous system diseases	Eye disease	Bietti crystalline corneoretinal dystrophy	H02107
340	3Nervous system diseases	Eye disease	Basal laminar drusen	H02108
341	3Nervous system diseases	Eye disease	Doyne honeycomb retinal dystrophy	H02110
342	3Nervous system diseases	Eye disease	Infantile cerebellar-retinal degeneration	H02113
343	3Nervous system diseases	Eye disease	Spastic paraplegia, optic atrophy, and neuropathy	H02114
344	3Nervous system diseases	Eye disease	Cone-rod dystrophy and hearing loss	H02135
345	3Nervous system diseases	Ear disease	Partington syndrome	H01920
346	3Nervous system diseases	Ear disease	Deafness, autosomal dominant	H00604
347	3Nervous system diseases	Ear disease	Deafness, autosomal recessive	H00605
348	3Nervous system diseases	Ear disease	Deafness, X-linked	H01209
349	3Nervous system diseases	Ear disease	Bilateral sudden sensorineural hearing loss	H01705
350	3Nervous system diseases	Other nervous and sensory system diseases	Scapuloperoneal spinal muscular atrophy	H00524
351	3Nervous system diseases	Other nervous and sensory system diseases	Familial advanced sleep phase syndrome	H00688
352	3Nervous system diseases	Other nervous and sensory system diseases	Delayed sleep phase syndrome	H00689
353	3Nervous system diseases	Other nervous and sensory system diseases	Congenital central hypoventilation syndrome	H00916
354	3Nervous system diseases	Other nervous and sensory system diseases	Congenital myasthenic syndrome	H00770
355	3Nervous system diseases	Other nervous and sensory system diseases	Hyperekplexia	H00769
356	3Nervous system diseases	Other nervous and sensory system diseases	Familial or sporadic hemiplegic migraine	H00775
357	3Nervous system diseases	Other nervous and sensory system diseases	Seizures-sensorineural deafness-ataxia-mental retardation-electrolyte imbalance (SESAME)	H00803
358	3Nervous system diseases	Other nervous and sensory system diseases	Primary dystonia	H00831
359	3Nervous system diseases	Other nervous and sensory system diseases	GLUT1 deficiency syndrome	H00836
360	3Nervous system diseases	Other nervous and sensory system diseases	Mohr-Tranebjaerg syndrome	H00989
361	3Nervous system diseases	Other nervous and sensory system diseases	Alternating hemiplegia of childhood	H00998
362	3Nervous system diseases	Other nervous and sensory system diseases	Retinal vasculopathy with cerebral leukodystrophy	H01000
363	3Nervous system diseases	Other nervous and sensory system diseases	Dopamine beta-hydroxylase deficiency	H01005
364	3Nervous system diseases	Other nervous and sensory system diseases	Choroid plexus papilloma	H01007
365	3Nervous system diseases	Other nervous and sensory system diseases	Spastic quadriplegic cerebral palsy	H01097
366	3Nervous system diseases	Other nervous and sensory system diseases	Hereditary neuralgic amyotrophy	H01131
367	3Nervous system diseases	Other nervous and sensory system diseases	Roussy-Levy syndrome	H01155
368	3Nervous system diseases	Other nervous and sensory system diseases	Aromatic L-amino acid decarboxylase deficiency	H01161
369	3Nervous system diseases	Other nervous and sensory system diseases	Jensen syndrome	H01201
370	3Nervous system diseases	Other nervous and sensory system diseases	Congenital mirror movements	H01287
371	3Nervous system diseases	Other nervous and sensory system diseases	Narcolepsy	H01293
372	3Nervous system diseases	Other nervous and sensory system diseases	Hereditary neuropathy with liability to pressure palsies	H01296
373	3Nervous system diseases	Other nervous and sensory system diseases	Hemorrhagic destruction of the brain, subependymal calcification, and cataracts	H01301
374	3Nervous system diseases	Other nervous and sensory system diseases	Familial carpal tunnel syndrome	H00798
375	3Nervous system diseases	Other nervous and sensory system diseases	Rasmussen encephalitis	H01812
376	3Nervous system diseases	Other nervous and sensory system diseases	Multiple sclerosis	H01490
377	3Nervous system diseases	Other nervous and sensory system diseases	Neuromyelitis optica	H01491
378	3Nervous system diseases	Other nervous and sensory system diseases	Vogt-Koyanagi-Harada syndrome	H01504
379	3Nervous system diseases	Other nervous and sensory system diseases	Wernicke encephalopathy	H01565
380	3Nervous system diseases	Other nervous and sensory system diseases	Essential tremor	H01577
381	3Nervous system diseases	Other nervous and sensory system diseases	Subependymal giant cell astrocytoma	H01692
382	3Nervous system diseases	Other nervous and sensory system diseases	Congenital pain insensitivity with anhidrosis	H01836
383	3Nervous system diseases	Other nervous and sensory system diseases	Familial dysautonomia	H01987
384	3Nervous system diseases	Other nervous and sensory system diseases	Autosomal dominant sensory ataxia	H02101
385	3Nervous system diseases	Other nervous and sensory system diseases	Laurence-Moon syndrome	H02137
386	3Nervous system diseases	Other nervous and sensory system diseases	Boucher-Neuhauser syndrome	H02140
387	4Cardiovascular diseases	Cardiac diseases	Hypertrophic cardiomyopathy	H00292
388	4Cardiovascular diseases	Cardiac diseases	Arrhythmogenic right ventricular cardiomyopathy	H00293
389	4Cardiovascular diseases	Cardiac diseases	Dilated cardiomyopathy	H00294
390	4Cardiovascular diseases	Cardiac diseases	Restrictive cardiomyopathy	H01219
391	4Cardiovascular diseases	Cardiac diseases	Viral myocarditis	H00295
392	4Cardiovascular diseases	Cardiac diseases	Left ventricular noncompaction	H01216
393	4Cardiovascular diseases	Cardiac diseases	Atrial septal defect	H00546
394	4Cardiovascular diseases	Cardiac diseases	Atrioventricular septal defect	H00547
395	4Cardiovascular diseases	Cardiac diseases	Tetralogy of Fallot	H00549
396	4Cardiovascular diseases	Cardiac diseases	Complete transposition of the great arteries	H00550
397	4Cardiovascular diseases	Cardiac diseases	Congenital supravalvar aortic stenosis	H00553
398	4Cardiovascular diseases	Cardiac diseases	Char syndrome	H00555
399	4Cardiovascular diseases	Cardiac diseases	Barth syndrome	H00654
400	4Cardiovascular diseases	Cardiac diseases	Naxos disease	H00669
401	4Cardiovascular diseases	Cardiac diseases	Carvajal syndrome	H02094
402	4Cardiovascular diseases	Cardiac diseases	Long QT syndrome	H00720
403	4Cardiovascular diseases	Cardiac diseases	Short QT syndrome	H00725
404	4Cardiovascular diseases	Cardiac diseases	Jervell and Lange-Nielsen syndrome	H02091
405	4Cardiovascular diseases	Cardiac diseases	Brugada syndrome	H00728
406	4Cardiovascular diseases	Cardiac diseases	Sick sinus syndrome	H00729
407	4Cardiovascular diseases	Cardiac diseases	Familial idiopathic ventricular fibrillation	H00730
408	4Cardiovascular diseases	Cardiac diseases	Atrial fibrillation	H00731
409	4Cardiovascular diseases	Cardiac diseases	Double-outlet right ventricle	H00918
410	4Cardiovascular diseases	Cardiac diseases	Catecholaminergic polymorphic ventricular tachycardia	H01019
411	4Cardiovascular diseases	Cardiac diseases	Wolff-Parkinson-White (WPW) syndrome	H01154
412	4Cardiovascular diseases	Cardiac diseases	Progressive cardiac conduction defect (PCCD)	H01263
413	4Cardiovascular diseases	Cardiac diseases	Persistent truncus arteriosus	H01736
414	4Cardiovascular diseases	Cardiac diseases	Mitral valve prolapse	H01868
415	4Cardiovascular diseases	Cardiac diseases	Ventricular septal defect	H01926
416	4Cardiovascular diseases	Cardiac diseases	Chronic atrial and intestinal dysrhythmia	H02122
417	4Cardiovascular diseases	Cardiac diseases	Cardiac conduction disease with dilated cardiomyopathy	H02125
418	4Cardiovascular diseases	Vascular diseases	Parkes Weber syndrome	H00532
419	4Cardiovascular diseases	Vascular diseases	Hereditary hemorrhagic telangiectasia	H00533
420	4Cardiovascular diseases	Vascular diseases	Cerebral cavernous malformation	H00534
421	4Cardiovascular diseases	Vascular diseases	Infantile hemangioma	H01482
422	4Cardiovascular diseases	Vascular diseases	Cerebral autosomal dominant arteriopathy with subcortical infarcts and leucoencephalopathy (CADASIL)	H00536
423	4Cardiovascular diseases	Vascular diseases	Hereditary angiopathy with nephropathy, aneurysms, and muscle cramps (HANAC)	H00579
424	4Cardiovascular diseases	Vascular diseases	Cerebral autosomal recessive arteriopathy with subcortical infarcts and leukoencephalopathy	H01757
425	4Cardiovascular diseases	Vascular diseases	Loeys-Dietz syndrome	H00800
426	4Cardiovascular diseases	Vascular diseases	Familial thoracic aortic aneurysm and dissection	H00801
427	4Cardiovascular diseases	Vascular diseases	Brain small vessel disease with hemorrhage	H00877
428	4Cardiovascular diseases	Vascular diseases	Lymphangioleiomyomatosis	H00896
429	4Cardiovascular diseases	Vascular diseases	Lymphangioma	H01471
430	4Cardiovascular diseases	Vascular diseases	Generalized arterial calcification of infancy	H01002
431	4Cardiovascular diseases	Vascular diseases	Hereditary angioedema	H01006
432	4Cardiovascular diseases	Vascular diseases	Proliferative vasculopathy and hydranencephaly-hydrocephaly syndrome	H01120
433	4Cardiovascular diseases	Vascular diseases	Polyarteritis nodosa	H01382
434	4Cardiovascular diseases	Vascular diseases	Calcification of joints and arteries	H00824
435	4Cardiovascular diseases	Vascular diseases	Moyamoya disease	H01396
436	4Cardiovascular diseases	Vascular diseases	Budd-Chiari syndrome	H01433
437	4Cardiovascular diseases	Vascular diseases	Giant cell arteritis	H01698
438	4Cardiovascular diseases	Vascular diseases	Eosinophilic granulomatosis with polyangiitis	H01468
439	4Cardiovascular diseases	Vascular diseases	Patent ductus arteriosus	H01630
440	4Cardiovascular diseases	Vascular diseases	Deep vein thrombosis	H01723
441	4Cardiovascular diseases	Vascular diseases	Coronary artery disease	H01742
442	4Cardiovascular diseases	Vascular diseases	Sturge-Weber syndrome	H01809
443	4Cardiovascular diseases	Vascular diseases	Pulmonary veno-occlusive disease and pulmonary capillary hemangiomatosis	H01866
444	4Cardiovascular diseases	Vascular diseases	Primary intraosseous vascular malformation	H02088
445	4Cardiovascular diseases	Hematologic diseases	Thalassemia	H00228
446	4Cardiovascular diseases	Hematologic diseases	ATR-X syndrome	H01752
447	4Cardiovascular diseases	Hematologic diseases	Sickle cell anemia	H00229
448	4Cardiovascular diseases	Hematologic diseases	Hereditary spherocytosis	H00230
449	4Cardiovascular diseases	Hematologic diseases	Hereditary elliptocytosis	H00231
450	4Cardiovascular diseases	Hematologic diseases	Hereditary stomatocytosis	H00232
451	4Cardiovascular diseases	Hematologic diseases	Hemophilia	H00219
452	4Cardiovascular diseases	Hematologic diseases	Congenital prothrombin deficiency	H01254
453	4Cardiovascular diseases	Hematologic diseases	Factor V deficiency	H00220
454	4Cardiovascular diseases	Hematologic diseases	Combined deficiency of factors V and VIII	H00221
455	4Cardiovascular diseases	Hematologic diseases	Afibrinogenemia	H00222
456	4Cardiovascular diseases	Hematologic diseases	Inherited thrombophilia	H00223
457	4Cardiovascular diseases	Hematologic diseases	Macrothrombocytopenia	H01740
458	4Cardiovascular diseases	Hematologic diseases	Bernard-Soulier syndrome	H00224
459	4Cardiovascular diseases	Hematologic diseases	MYH9-related disease	H00233
460	4Cardiovascular diseases	Hematologic diseases	May-Hegglin anomaly	H02051
461	4Cardiovascular diseases	Hematologic diseases	Sebastian syndrome	H02052
462	4Cardiovascular diseases	Hematologic diseases	Fechtner syndrome	H02053
463	4Cardiovascular diseases	Hematologic diseases	Glanzmann thrombasthenia	H00226
464	4Cardiovascular diseases	Hematologic diseases	Thrombotic thrombocytopenic purpura	H00225
465	4Cardiovascular diseases	Hematologic diseases	Congenital amegakaryocytic thrombocytopenia	H00227
466	4Cardiovascular diseases	Hematologic diseases	Pelger-Huet anomaly	H00234
467	4Cardiovascular diseases	Hematologic diseases	Methemoglobinemia	H00235
468	4Cardiovascular diseases	Hematologic diseases	Congenital polycythemia	H00236
469	4Cardiovascular diseases	Hematologic diseases	Diamond-Blackfan anemia	H00237
470	4Cardiovascular diseases	Hematologic diseases	Fanconi anemia	H00238
471	4Cardiovascular diseases	Hematologic diseases	Diaphyseal dysplasia with anemia	H00490
472	4Cardiovascular diseases	Hematologic diseases	Epstein syndrome	H00578
473	4Cardiovascular diseases	Hematologic diseases	Anemia due to disorders of glycolytic enzymes	H00664
474	4Cardiovascular diseases	Hematologic diseases	Anemia due to disorders of glutathione metabolism	H00668
475	4Cardiovascular diseases	Hematologic diseases	Anemia due to disorders of nucleotide metabolism	H00674
476	4Cardiovascular diseases	Hematologic diseases	Congenital dyserythropoietic anemias (CDAs)	H00917
477	4Cardiovascular diseases	Hematologic diseases	Factor XI deficiency	H00938
478	4Cardiovascular diseases	Hematologic diseases	Factor XII deficiency	H00941
479	4Cardiovascular diseases	Hematologic diseases	Factor XIII deficiency	H00945
480	4Cardiovascular diseases	Hematologic diseases	Thrombocytopenia (THC)	H00978
481	4Cardiovascular diseases	Hematologic diseases	Sideroblastic anemia	H00982
482	4Cardiovascular diseases	Hematologic diseases	Alpha-2-plasmin inhibitor (a2-PI) deficiency	H00983
483	4Cardiovascular diseases	Hematologic diseases	Exocrine pancreatic insufficiency, dyserythropoietic anemia, and calvarial hyperostosis	H00920
484	4Cardiovascular diseases	Hematologic diseases	Combined deficiency of vitamin K-dependent clotting factors	H00995
485	4Cardiovascular diseases	Hematologic diseases	Adult i phenotype	H01013
486	4Cardiovascular diseases	Hematologic diseases	Orthostatic intolerance	H01031
487	4Cardiovascular diseases	Hematologic diseases	Paroxysmal nocturnal hemoglobinuria	H01053
488	4Cardiovascular diseases	Hematologic diseases	Fletcher factor deficiency	H01078
489	4Cardiovascular diseases	Hematologic diseases	Pyruvate kinase deficiency	H01096
490	4Cardiovascular diseases	Hematologic diseases	Plasminogen activator inhibitor type 1 deficiency	H01106
491	4Cardiovascular diseases	Hematologic diseases	Hereditary pyropoikilocytosis	H01125
492	4Cardiovascular diseases	Hematologic diseases	Aplastic anemia	H01132
493	4Cardiovascular diseases	Hematologic diseases	Atransferrinemia	H01145
494	4Cardiovascular diseases	Hematologic diseases	Scott syndrome	H01162
495	4Cardiovascular diseases	Hematologic diseases	Thiamine-responsive megaloblastic anemia	H01183
496	4Cardiovascular diseases	Hematologic diseases	Hypochromic microcytic anemia	H01196
497	4Cardiovascular diseases	Hematologic diseases	Plasminogen deficiency	H01206
498	4Cardiovascular diseases	Hematologic diseases	Rh-null hemolytic anemia (RHN)	H01214
499	4Cardiovascular diseases	Hematologic diseases	Bleeding disorder platelet-type	H01235
500	4Cardiovascular diseases	Hematologic diseases	Hereditary folate malabsorption	H01252
501	4Cardiovascular diseases	Hematologic diseases	Vitamin B12 deficiency anaemia	H01277
502	4Cardiovascular diseases	Hematologic diseases	Iron-refractory iron deficiency anemia	H01278
503	4Cardiovascular diseases	Hematologic diseases	Hypercatabolic hypoproteinemia	H01303
504	4Cardiovascular diseases	Hematologic diseases	Antithrombin III deficiency	H01381
505	4Cardiovascular diseases	Hematologic diseases	Atypical hemolytic uremic syndrome	H01434
506	4Cardiovascular diseases	Hematologic diseases	Myelodysplastic syndrome	H01481
507	4Cardiovascular diseases	Hematologic diseases	5q- syndrome	H01484
508	4Cardiovascular diseases	Hematologic diseases	Southeast Asian ovalocytosis	H01720
509	4Cardiovascular diseases	Hematologic diseases	Hypermanganesemia with dystonia	H01938
510	4Cardiovascular diseases	Hematologic diseases	Dehydrated hereditary stomatocytosis	H01978
511	4Cardiovascular diseases	Hematologic diseases	Overhydrated hereditary stomatocytosis	H01979
512	4Cardiovascular diseases	Hematologic diseases	Familial pseudohyperkalemia	H02001
513	4Cardiovascular diseases	Hematologic diseases	Cryohydrocytosis	H02002
514	4Cardiovascular diseases	Hematologic diseases	von Willebrand disease	H02092
515	4Cardiovascular diseases	Hematologic diseases	Platelet-type von Willebrand disease	H02093
516	4Cardiovascular diseases	Hematologic diseases	Gray platelet syndrome	H02097
517	4Cardiovascular diseases	Hypertensive diseases	Glucocorticoid-remediable aldosteronism (GRA)	H00602
518	4Cardiovascular diseases	Hypertensive diseases	Apparent mineralocorticoid excess syndrome	H00259
519	4Cardiovascular diseases	Hypertensive diseases	Liddle syndrome	H00242
520	4Cardiovascular diseases	Hypertensive diseases	Aldosterone synthase deficiency	H00258
521	4Cardiovascular diseases	Hypertensive diseases	Hypertension exacerbated in pregnancy	H00603
522	4Cardiovascular diseases	Hypertensive diseases	Primary pulmonary hypertension	H01619
523	4Cardiovascular diseases	Hypertensive diseases	Pulmonary arterial hypertension	H01621
524	4Cardiovascular diseases	Hypertensive diseases	High blood pressure	H01633
525	5Respiratory diseases	Lung diseases	Cutis laxa with severe pulmonary, gastrointestinal, and urinary abnormalities	H00904
526	5Respiratory diseases	Lung diseases	Alpha-1-antitrypsin deficiency	H01103
527	5Respiratory diseases	Lung diseases	Pneumothorax	H01110
528	5Respiratory diseases	Lung diseases	Congenital pulmonary alveolar proteinosis	H01122
529	5Respiratory diseases	Lung diseases	Pulmonary alveolar microlithiasis	H01298
530	5Respiratory diseases	Lung diseases	Idiopathic pulmonary fibrosis	H01299
531	5Respiratory diseases	Lung diseases	Chronic obstructive pulmonary disease (COPD)	H01714
532	5Respiratory diseases	Lung diseases	Interstitial lung and liver disease	H02124
533	5Respiratory diseases	Tracheobronchial diseases	Bronchiectasis with or without elevated sweat chloride	H00892
534	5Respiratory diseases	Tracheobronchial diseases	Diffuse panbronchiolitis	H01713
535	5Respiratory diseases	Tracheobronchial diseases	Primary ciliary dyskinesia	H00564
536	6Endocrine and metabolic diseases	Diabetes	Type II diabetes mellitus	H00409
537	6Endocrine and metabolic diseases	Diabetes	Type I diabetes mellitus	H00408
538	6Endocrine and metabolic diseases	Diabetes	Maturity onset diabetes of the young (MODY)	H00410
539	6Endocrine and metabolic diseases	Diabetes	Permanent neonatal diabetes mellitus	H00512
540	6Endocrine and metabolic diseases	Diabetes	Transient neonatal diabetes mellitus	H00513
541	6Endocrine and metabolic diseases	Diabetes	Wolcott-Rallison syndrome	H00766
542	6Endocrine and metabolic diseases	Diabetes	Wolfram syndrome	H00854
543	6Endocrine and metabolic diseases	Diabetes	Rabson-Mendenhall syndrome	H00942
544	6Endocrine and metabolic diseases	Diabetes	Ketosis-prone diabetes mellitus	H01224
545	6Endocrine and metabolic diseases	Diabetes	Insulin-resistant diabetes mellitus with acanthosis nigricans	H01228
546	6Endocrine and metabolic diseases	Diabetes	Mitchell-Riley syndrome	H01377
547	6Endocrine and metabolic diseases	Diabetes	Diabetic nephropathy	H01456
548	6Endocrine and metabolic diseases	Diabetes	Diabetic retinopathy	H01457
549	6Endocrine and metabolic diseases	Diabetes	Diabetic neuropathy	H01459
550	6Endocrine and metabolic diseases	Hypothalamus and pituitary gland diseases	Neurohypophyseal diabetes insipidus (NPDI)	H00253
551	6Endocrine and metabolic diseases	Hypothalamus and pituitary gland diseases	Growth hormone deficiency	H00254
552	6Endocrine and metabolic diseases	Hypothalamus and pituitary gland diseases	Isolated growth hormone deficiency	H02035
553	6Endocrine and metabolic diseases	Hypothalamus and pituitary gland diseases	Combined pituitary hormone deficiency	H02036
554	6Endocrine and metabolic diseases	Hypothalamus and pituitary gland diseases	Laron syndrome	H02037
555	6Endocrine and metabolic diseases	Hypothalamus and pituitary gland diseases	X-linked panhypopituitarism	H02038
556	6Endocrine and metabolic diseases	Hypothalamus and pituitary gland diseases	Kowarski syndrome	H02039
557	6Endocrine and metabolic diseases	Hypothalamus and pituitary gland diseases	Insulin-like growth factor I deficiency	H02040
558	6Endocrine and metabolic diseases	Hypothalamus and pituitary gland diseases	Pituitary adenomas	H01102
559	6Endocrine and metabolic diseases	Hypothalamus and pituitary gland diseases	Pituitary gigantism	H01618
560	6Endocrine and metabolic diseases	Hypothalamus and pituitary gland diseases	Acromegaly	H01483
561	6Endocrine and metabolic diseases	Hypothalamus and pituitary gland diseases	Hypogonadotropic hypogonadism	H00255
562	6Endocrine and metabolic diseases	Hypothalamus and pituitary gland diseases	Aromatase excess syndrome	H00794
563	6Endocrine and metabolic diseases	Hypothalamus and pituitary gland diseases	Aromatase deficiency	H02020
564	6Endocrine and metabolic diseases	Hypothalamus and pituitary gland diseases	Precocious puberty	H00937
565	6Endocrine and metabolic diseases	Hypothalamus and pituitary gland diseases	Central precocious puberty	H02018
566	6Endocrine and metabolic diseases	Hypothalamus and pituitary gland diseases	Familial male-limited precocious puberty	H02019
567	6Endocrine and metabolic diseases	Hypothalamus and pituitary gland diseases	Adrenocorticotropic hormone deficiency	H01011
568	6Endocrine and metabolic diseases	Hypothalamus and pituitary gland diseases	Isolated follicle-stimulating hormone deficiency	H01253
569	6Endocrine and metabolic diseases	Hypothalamus and pituitary gland diseases	Growth delay due to insulin-like growth factor I resistance	H01274
570	6Endocrine and metabolic diseases	Hypothalamus and pituitary gland diseases	Nephrogenic syndrome of inappropriate antidiuresis	H01294
571	6Endocrine and metabolic diseases	Hypothalamus and pituitary gland diseases	Hyperprolactinemia	H01388
572	6Endocrine and metabolic diseases	Hypothalamus and pituitary gland diseases	Syndrome of inappropriate secretion of antidiuretic hormone	H01682
573	6Endocrine and metabolic diseases	Hypothalamus and pituitary gland diseases	Disorders of antidiuretic hormone (ADH) secretion	H01683
574	6Endocrine and metabolic diseases	Hypothalamus and pituitary gland diseases	Isolated TSH deficiency	H01699
575	6Endocrine and metabolic diseases	Hypothalamus and pituitary gland diseases	Hypopituitarism	H01700
576	6Endocrine and metabolic diseases	Hypothalamus and pituitary gland diseases	Glucocorticoid resistance syndrome	H01702
577	6Endocrine and metabolic diseases	Hypothalamus and pituitary gland diseases	Excessive secretion of growth hormone	H01864
578	6Endocrine and metabolic diseases	Hypothalamus and pituitary gland diseases	Acid-labile subunit deficiency	H01907
579	6Endocrine and metabolic diseases	Hypothalamus and pituitary gland diseases	Estrogen resistance syndrome	H02061
580	6Endocrine and metabolic diseases	Thyroid gland diseases	Congenital nongoitrous hypothyroidism (CHNG)	H00250
581	6Endocrine and metabolic diseases	Thyroid gland diseases	Thyroid dyshormonogenesis	H00251
582	6Endocrine and metabolic diseases	Thyroid gland diseases	Thyroid hormone resistance syndrome	H00249
583	6Endocrine and metabolic diseases	Thyroid gland diseases	Allan-Herndon-Dudley syndrome	H00650
584	6Endocrine and metabolic diseases	Thyroid gland diseases	Brain-lung-thyroid syndrome	H00913
585	6Endocrine and metabolic diseases	Thyroid gland diseases	Bamforth-Lazarus syndrome	H01040
586	6Endocrine and metabolic diseases	Thyroid gland diseases	Abnormal thyroid hormone metabolism	H01186
587	6Endocrine and metabolic diseases	Thyroid gland diseases	Congenital hyperthyroidism	H01269
588	6Endocrine and metabolic diseases	Thyroid gland diseases	Central hypothyroidism and testicular enlargement	H02034
589	6Endocrine and metabolic diseases	Parathyroid diseases	Pseudohypoparathyroidism	H00244
590	6Endocrine and metabolic diseases	Parathyroid diseases	Primary hyperparathyroidism	H00246
591	6Endocrine and metabolic diseases	Parathyroid diseases	Neonatal hyperparathyroidism	H02030
592	6Endocrine and metabolic diseases	Parathyroid diseases	Hypoparathyroidism	H01862
593	6Endocrine and metabolic diseases	Adrenal gland diseases	Glucocorticoid-remediable aldosteronism (GRA)	H00602
594	6Endocrine and metabolic diseases	Adrenal gland diseases	Primary aldosteronism	H01603
595	6Endocrine and metabolic diseases	Adrenal gland diseases	Pigmented micronodular adrenocortical disease	H00260
596	6Endocrine and metabolic diseases	Adrenal gland diseases	Addison disease	H01598
597	6Endocrine and metabolic diseases	Adrenal gland diseases	Adrenal hypoplasia congenita	H01772
598	6Endocrine and metabolic diseases	Adrenal gland diseases	Cortisone reductase deficiency	H01111
599	6Endocrine and metabolic diseases	Adrenal gland diseases	Corticosteroid-binding globulin (CBG) deficiency	H01163
600	6Endocrine and metabolic diseases	Adrenal gland diseases	Familial glucocorticoid deficiency	H00256
601	6Endocrine and metabolic diseases	Adrenal gland diseases	Achalasia-Addisonianism-Alacrima syndrome	H00257
602	6Endocrine and metabolic diseases	Adrenal gland diseases	Cushing syndrome	H01431
603	6Endocrine and metabolic diseases	Adrenal gland diseases	Bilateral macronodular adrenal hyperplasia	H02049
604	6Endocrine and metabolic diseases	Other endocrine and metabolic diseases	Hyperlipidemia	H01635
605	6Endocrine and metabolic diseases	Other endocrine and metabolic diseases	Bartter syndrome	H00239
606	6Endocrine and metabolic diseases	Other endocrine and metabolic diseases	Gitelman syndrome	H00240
607	6Endocrine and metabolic diseases	Other endocrine and metabolic diseases	Zollinger-Ellison syndrome	H01522
608	6Endocrine and metabolic diseases	Other endocrine and metabolic diseases	Hutchinson-Gilford progeria syndrome	H00601
609	6Endocrine and metabolic diseases	Other endocrine and metabolic diseases	Leprechaunism	H00719
610	6Endocrine and metabolic diseases	Other endocrine and metabolic diseases	Nestor-Guillermo progeria syndrome	H01883
611	6Endocrine and metabolic diseases	Other endocrine and metabolic diseases	Werner syndrome	H01733
612	6Endocrine and metabolic diseases	Other endocrine and metabolic diseases	Wernicke encephalopathy	H01565
613	6Endocrine and metabolic diseases	Other endocrine and metabolic diseases	Leptin deficiency	H02059
614	6Endocrine and metabolic diseases	Other endocrine and metabolic diseases	Leptin receptor deficiency	H02060
615	6Endocrine and metabolic diseases	Other endocrine and metabolic diseases	Prohormone convertase 1/3 deficiency	H02105
616	6Endocrine and metabolic diseases	Other endocrine and metabolic diseases	Genetic obesity	H02106
617	7Digestive system diseases	Mouth and dental diseases	Cherubism	H00497
618	7Digestive system diseases	Mouth and dental diseases	Amelogenesis imperfecta	H00615
619	7Digestive system diseases	Mouth and dental diseases	Amelogenesis imperfecta hypoplastic-hypomaturation with taurodontism	H00618
620	7Digestive system diseases	Mouth and dental diseases	Tooth agenesis	H00625
621	7Digestive system diseases	Mouth and dental diseases	Primary failure of tooth eruption	H00680
622	7Digestive system diseases	Mouth and dental diseases	Solitary median maxillary central incisor syndrome	H00652
623	7Digestive system diseases	Mouth and dental diseases	Oligodontia-colorectal cancer syndrome	H00857
624	7Digestive system diseases	Mouth and dental diseases	Trismus-pseudocamptodactyly syndrome	H00872
625	7Digestive system diseases	Mouth and dental diseases	Hereditary gingival fibromatosis	H01250
626	7Digestive system diseases	Mouth and dental diseases	Prepubertal periodontitis	H02050
627	7Digestive system diseases	Gastrointestinal diseases	Peutz-Jeghers syndrome	H00666
628	7Digestive system diseases	Gastrointestinal diseases	Primary bile acid malabsorption	H01016
629	7Digestive system diseases	Gastrointestinal diseases	Juvenile polyposis syndrome	H01023
630	7Digestive system diseases	Gastrointestinal diseases	Hereditary mixed polyposis syndrome	H01024
631	7Digestive system diseases	Gastrointestinal diseases	Familial adenomatous polyposis	H01025
632	7Digestive system diseases	Gastrointestinal diseases	Congenital diarrhea	H01174
633	7Digestive system diseases	Gastrointestinal diseases	Chronic idiopathic intestinal pseudo-obstruction	H01276
634	7Digestive system diseases	Gastrointestinal diseases	Irritable bowel syndrome	H01615
635	7Digestive system diseases	Gastrointestinal diseases	Barrett esophagus	H01901
636	7Digestive system diseases	Gastrointestinal diseases	Chronic atrial and intestinal dysrhythmia	H02122
637	7Digestive system diseases	Gastrointestinal diseases	Celiac disease	H02123
638	7Digestive system diseases	Liver diseases	Familial cholestasis	H00624
639	7Digestive system diseases	Liver diseases	Congenital bile acid synthesis defect	H00628
640	7Digestive system diseases	Liver diseases	Reynolds syndrome	H01133
641	7Digestive system diseases	Liver diseases	Gallbladder disease	H01213
642	7Digestive system diseases	Liver diseases	Hepatic venoocclusive disease with immunodeficiency	H01264
643	7Digestive system diseases	Liver diseases	Nonalcoholic fatty liver disease	H01333
644	7Digestive system diseases	Pancreas diseases	Pancreatic agenesis	H00861
645	7Digestive system diseases	Pancreas diseases	Exocrine pancreatic insufficiency, dyserythropoietic anemia, and calvarial hyperostosis	H00920
646	7Digestive system diseases	Pancreas diseases	Tropical calcific pancreatitis	H00932
647	7Digestive system diseases	Pancreas diseases	Hereditary pancreatitis	H00933
648	8Urinary system diseases	Kidney diseases	Distal renal tubular acidosis (RTA type 1)	H00428
649	8Urinary system diseases	Kidney diseases	Proximal renal tubular acidosis (RTA type 2)	H00429
650	8Urinary system diseases	Kidney diseases	Combined proximal and distal renal tubular acidosis	H00241
651	8Urinary system diseases	Kidney diseases	Hyperkalemic distal renal tubular acidosis	H00243
652	8Urinary system diseases	Kidney diseases	Congenital nephrogenic diabetes insipidus	H00252
653	8Urinary system diseases	Kidney diseases	Autosomal dominant tubulointerstitial kidney disease	H00541
654	8Urinary system diseases	Kidney diseases	Pierson syndrome	H00576
655	8Urinary system diseases	Kidney diseases	Benign familial hematuria	H00582
656	8Urinary system diseases	Kidney diseases	Nephrotic syndrome	H01657
657	8Urinary system diseases	Kidney diseases	Focal segmental glomerulosclerosis	H00626
658	8Urinary system diseases	Kidney diseases	Urofacial syndrome	H00753
659	8Urinary system diseases	Kidney diseases	Nephrolithiasis/osteoporosis, hypophosphatemic	H00888
660	8Urinary system diseases	Kidney diseases	Nephropathy with pretibial epidermolysis bullosa and deafness	H00928
661	8Urinary system diseases	Kidney diseases	Renal hypouricemia	H00948
662	8Urinary system diseases	Kidney diseases	Vesicoureteral reflux	H01037
663	8Urinary system diseases	Kidney diseases	Glomerulopathy with fibronectin deposits	H01260
664	8Urinary system diseases	Kidney diseases	Hyperglycinuria	H01304
665	8Urinary system diseases	Kidney diseases	Renal angiomyolipoma	H01691
666	8Urinary system diseases	Kidney diseases	Membranoproliferative glomerulonephritis	H01726
667	8Urinary system diseases	Kidney diseases	Familial juvenile hyperuricemic nephropathy	H02011
668	8Urinary system diseases	Kidney diseases	Calcium oxalate nephrolithiasis	H02145
669	8Urinary system diseases	Kidney diseases	X-linked hypercalciuric nephrolithiasis	H02149
670	8Urinary system diseases	Kidney diseases	Dent disease	H00694
671	8Urinary system diseases	Kidney diseases	X-linked recessive hypophosphatemic rickets	H02142
672	8Urinary system diseases	Kidney diseases	X-linked recessive nephrolithiasis with renal failure	H02147
673	8Urinary system diseases	Kidney diseases	Low molecular weight proteinuria with hypercalciuria and nephrocalcinosis	H02148
674	9Reproductive system diseases	Reproductive system diseases	46,XY disorders of sex development (Disorders of gonadal development)	H00607
675	9Reproductive system diseases	Reproductive system diseases	46,XY disorders of sex development (Disorders in androgen synthesis or action)	H00608
676	9Reproductive system diseases	Reproductive system diseases	46,XY disorders of sex development (Other)	H00609
677	9Reproductive system diseases	Reproductive system diseases	46,XX disorders of sex development (Disorders of gonadal development)	H00598
678	9Reproductive system diseases	Reproductive system diseases	46,XX disorders of sex development (Disorders related to androgen excess)	H00599
679	9Reproductive system diseases	Reproductive system diseases	46,XX disorders of sex development (Other)	H00600
680	9Reproductive system diseases	Reproductive system diseases	Premature ovarian failure	H00627
681	9Reproductive system diseases	Reproductive system diseases	Ovarian hyperstimulation syndrome	H01039
682	9Reproductive system diseases	Reproductive system diseases	Uterine leiomyoma	H01640
683	9Reproductive system diseases	Reproductive system diseases	Oocyte maturation defect	H01897
684	9Reproductive system diseases	Reproductive system diseases	Recurrent hydatidiform moles	H00289
685	9Reproductive system diseases	Reproductive system diseases	Azoospermia	H00890
686	9Reproductive system diseases	Reproductive system diseases	Globozoospermia	H01208
687	9Reproductive system diseases	Reproductive system diseases	Spermatogenic failure	H01282
688	10Musculoskeletal diseases	Skeletal diseases	Fibrodysplasia ossificans progressiva	H00430
689	10Musculoskeletal diseases	Skeletal diseases	Ossification of the posterior longitudinal ligament of spine	H00431
690	10Musculoskeletal diseases	Skeletal diseases	Paget disease of bone	H00437
691	10Musculoskeletal diseases	Skeletal diseases	Progressive osseous heteroplasia	H00441
692	10Musculoskeletal diseases	Skeletal diseases	Familial osteochondritis dissecans	H00448
693	10Musculoskeletal diseases	Skeletal diseases	Primary hypertrophic osteoarthropathy	H00457
694	10Musculoskeletal diseases	Skeletal diseases	Torg syndrome	H00472
695	10Musculoskeletal diseases	Skeletal diseases	Diaphyseal dysplasia with anemia	H00490
696	10Musculoskeletal diseases	Skeletal diseases	Gnathodiaphyseal dysplasia	H00498
697	10Musculoskeletal diseases	Skeletal diseases	Infantile cortical hyperostosis	H00613
698	10Musculoskeletal diseases	Skeletal diseases	Hajdu-Cheney syndrome	H00623
699	10Musculoskeletal diseases	Skeletal diseases	Giant cell tumor of bone	H01470
700	10Musculoskeletal diseases	Skeletal diseases	Legg-Calve-Perthes Disease	H01526
701	10Musculoskeletal diseases	Skeletal diseases	Avascular necrosis of femoral head	H01529
702	10Musculoskeletal diseases	Skeletal diseases	Spondyloenchondrodysplasia with immune dysregulation (SPENCDI)	H01576
703	10Musculoskeletal diseases	Skeletal diseases	Osteoporosis	H01593
704	10Musculoskeletal diseases	Skeletal diseases	Ankylosing spondylitis	H01674
705	10Musculoskeletal diseases	Skeletal diseases	Glucocorticoid-induced osteonecrosis	H01709
706	10Musculoskeletal diseases	Skeletal diseases	Hyperostosis corticalis generalisata	H01774
707	10Musculoskeletal diseases	Skeletal diseases	Multicentric carpotarsal osteolysis syndrome	H01865
708	10Musculoskeletal diseases	Skeletal diseases	Nephrolithiasis/osteoporosis, hypophosphatemic	H00888
709	10Musculoskeletal diseases	Skeletal diseases	Familial expansile osteolysis	H02042
710	10Musculoskeletal diseases	Skeletal diseases	Familial digital arthropathy-brachydactyly	H02062
711	10Musculoskeletal diseases	Muscular diseases	Congenital muscular dystrophies (CMD/MDC)	H00590
712	10Musculoskeletal diseases	Muscular diseases	Collagen VI myopathy	H01341
713	10Musculoskeletal diseases	Muscular diseases	Ullrich disease	H01778
714	10Musculoskeletal diseases	Muscular diseases	Bethlem myopathy	H01340
715	10Musculoskeletal diseases	Muscular diseases	Myosclerosis	H01338
716	10Musculoskeletal diseases	Muscular diseases	Merosin-deficient congenital muscular dystrophy	H01958
717	10Musculoskeletal diseases	Muscular diseases	Muscular dystrophy-dystroglycanopathy type A	H00120
718	10Musculoskeletal diseases	Muscular diseases	Muscular dystrophy-dystroglycanopathy type B	H01960
719	10Musculoskeletal diseases	Muscular diseases	Muscular dystrophy-dystroglycanopathy type C	H01959
720	10Musculoskeletal diseases	Muscular diseases	Fukuyama congenital muscular dystrophy	H01957
721	10Musculoskeletal diseases	Muscular diseases	Congenital muscular dystrophy type 1C	H01961
722	10Musculoskeletal diseases	Muscular diseases	Congenital muscular dystrophy type 1D	H01962
723	10Musculoskeletal diseases	Muscular diseases	Multi-minicore disease	H01310
724	10Musculoskeletal diseases	Muscular diseases	Dystrophinopathies	H00562
725	10Musculoskeletal diseases	Muscular diseases	Duchenne muscular dystrophy	H01963
726	10Musculoskeletal diseases	Muscular diseases	Becker muscular dystrophy	H01964
727	10Musculoskeletal diseases	Muscular diseases	Sarcoglycanopathies	H00565
728	10Musculoskeletal diseases	Muscular diseases	Dysferlinopathies	H00566
729	10Musculoskeletal diseases	Muscular diseases	Miyoshi myopathy	H01965
730	10Musculoskeletal diseases	Muscular diseases	Caveolinopathies	H00567
731	10Musculoskeletal diseases	Muscular diseases	Myotonic dystrophy	H00568
732	10Musculoskeletal diseases	Muscular diseases	Emery-Dreifuss muscular dystrophy	H00563
733	10Musculoskeletal diseases	Muscular diseases	Facioscapulohumeral muscular dystrophy	H00591
734	10Musculoskeletal diseases	Muscular diseases	Oculopharyngeal muscular dystrophy	H00704
735	10Musculoskeletal diseases	Muscular diseases	Calpainopathy	H00592
736	10Musculoskeletal diseases	Muscular diseases	Limb-girdle muscular dystrophy	H00593
737	10Musculoskeletal diseases	Muscular diseases	Limb-girdle muscular dystrophy 2B	H01974
738	10Musculoskeletal diseases	Muscular diseases	Distal myopathy	H00594
739	10Musculoskeletal diseases	Muscular diseases	Welander distal myopathy	H01975
740	10Musculoskeletal diseases	Muscular diseases	Tibial muscular dystrophy	H01976
741	10Musculoskeletal diseases	Muscular diseases	Laing distal myopathy	H01977
742	10Musculoskeletal diseases	Muscular diseases	Myofibrillar myopathies	H00595
743	10Musculoskeletal diseases	Muscular diseases	Nonaka distal myopathy (NM)	H00596
744	10Musculoskeletal diseases	Muscular diseases	Scapuloperoneal myopathy	H00656
745	10Musculoskeletal diseases	Muscular diseases	Reducing body myopathy	H00657
746	10Musculoskeletal diseases	Muscular diseases	X-linked myopathy with postural muscle atrophy	H00697
747	10Musculoskeletal diseases	Muscular diseases	Nemaline myopathy	H00698
748	10Musculoskeletal diseases	Muscular diseases	Central core disease	H00699
749	10Musculoskeletal diseases	Muscular diseases	Centronuclear myopathy	H00700
750	10Musculoskeletal diseases	Muscular diseases	Congenital fiber type disproportion	H00701
751	10Musculoskeletal diseases	Muscular diseases	Cap myopathy	H00702
752	10Musculoskeletal diseases	Muscular diseases	Myosin storage myopathy	H00703
753	10Musculoskeletal diseases	Muscular diseases	Non-dystrophic myotonia	H01780
754	10Musculoskeletal diseases	Muscular diseases	Myotonia congenita	H00705
755	10Musculoskeletal diseases	Muscular diseases	Paramyotonia congenita	H00743
756	10Musculoskeletal diseases	Muscular diseases	Potassium-aggravated myotonias (PAMs)	H00744
757	10Musculoskeletal diseases	Muscular diseases	Periodic paralysis	H00215
758	10Musculoskeletal diseases	Muscular diseases	Hyperkalemic periodic paralysis (HyperPP)	H00745
759	10Musculoskeletal diseases	Muscular diseases	Hypokalemic periodic paralysis (HypoPP)	H00746
760	10Musculoskeletal diseases	Muscular diseases	Andersen-Tawil syndrome	H00748
761	10Musculoskeletal diseases	Muscular diseases	Brody myopathy	H01129
762	10Musculoskeletal diseases	Muscular diseases	Inclusion body myopathy 3	H01229
763	10Musculoskeletal diseases	Muscular diseases	Spheroid body myopathy	H01291
764	10Musculoskeletal diseases	Muscular diseases	Schwartz-Jampel syndrome	H01777
765	10Musculoskeletal diseases	Muscular diseases	Autophagic vacuolar myopathy	H01781
766	10Musculoskeletal diseases	Muscular diseases	Inclusion body myopathy with Paget disease of bone and frontotemporal dementia	H02031
767	10Musculoskeletal diseases	Muscular diseases	Native American myopathy	H02084
768	10Musculoskeletal diseases	Other musculoskeletal diseases	Hyaline fibromatosis syndrome	H00614
769	10Musculoskeletal diseases	Other musculoskeletal diseases	Familial articular chondrocalcinosis	H01236
770	10Musculoskeletal diseases	Other musculoskeletal diseases	Familial episodic pain syndrome	H01391
771	10Musculoskeletal diseases	Other musculoskeletal diseases	Seronegative arthritis	H01507
772	10Musculoskeletal diseases	Other musculoskeletal diseases	Winchester syndrome	H02089
773	11Skin diseases	Skin and soft tissue diseases	Kindler syndrome	H00588
774	11Skin diseases	Skin and soft tissue diseases	Acne inversa	H00681
775	11Skin diseases	Skin and soft tissue diseases	Pseudofolliculitis barbae	H00672
776	11Skin diseases	Skin and soft tissue diseases	Haim-Munk syndrome	H00696
777	11Skin diseases	Skin and soft tissue diseases	Poikiloderma with neutropenia	H00793
778	11Skin diseases	Skin and soft tissue diseases	Seborrhea-like dermatitis with psoriasiform element	H00795
779	11Skin diseases	Skin and soft tissue diseases	Atrichia with papular lesions	H00780
780	11Skin diseases	Skin and soft tissue diseases	Hypotrichosis and recurrent skin vesicles	H00782
781	11Skin diseases	Skin and soft tissue diseases	Localized autosomal recessive hypotrichosis	H00784
782	11Skin diseases	Skin and soft tissue diseases	Hereditary hypotrichosis simplex	H00786
783	11Skin diseases	Skin and soft tissue diseases	Epidermodysplasia verruciformis	H00842
784	11Skin diseases	Skin and soft tissue diseases	Dyschromatosis symmetrica hereditaria	H00880
785	11Skin diseases	Skin and soft tissue diseases	Familial progressive hyperpigmentation	H00884
786	11Skin diseases	Skin and soft tissue diseases	Basal cell nevus syndrome	H00895
787	11Skin diseases	Skin and soft tissue diseases	Cutis laxa with severe pulmonary, gastrointestinal, and urinary abnormalities	H00904
788	11Skin diseases	Skin and soft tissue diseases	Macrocephaly, alopecia, cutis laxa, and scoliosis	H00906
789	11Skin diseases	Skin and soft tissue diseases	Nephropathy with pretibial epidermolysis bullosa and deafness	H00928
790	11Skin diseases	Skin and soft tissue diseases	Dowling-Degos disease	H00944
791	11Skin diseases	Skin and soft tissue diseases	Pilomatricoma	H00947
792	11Skin diseases	Skin and soft tissue diseases	Reynolds syndrome	H01133
793	11Skin diseases	Skin and soft tissue diseases	Alopecia universalis	H01158
794	11Skin diseases	Skin and soft tissue diseases	Stiff skin syndrome	H01173
795	11Skin diseases	Skin and soft tissue diseases	Primary localized cutaneous amyloidosis	H01217
796	11Skin diseases	Skin and soft tissue diseases	Allergic contact dermatitis	H01357
797	11Skin diseases	Skin and soft tissue diseases	Atopic dermatitis	H01358
798	11Skin diseases	Skin and soft tissue diseases	Dermatitis herpetiformis	H01362
[truncated: 930 more rows]

## Sheet: Sheet4
The largest connected component of human gene network at the end of each year (2003-2017)
[truncated: 16 more rows]
